# Supplementary material for: The effects of plant density and duration of vegetative growth phase on agronomic traits of medicinal cannabis (Cannabis sativa L.): A regression analysis
Source: PLoS One. 2024 Dec 30;19(12):e0315951. doi: 10.1371/journal.pone.0315951 (PMC11684660; doi:10.1371/journal.pone.0315951)
Supplement: S1 Data — (XLSX) [file pone.0315951.s006.xlsx]

## Sheet: biomass_upper_lower_canopy
block	density	plant	pos	leaf	stem	leafarea	SLA	inflorescence	cbd_yield
1	12	2	upper	1.38	0.53	366.69	265.717	4.6	0.18548
1	16	2	upper	2.4	0.9	527.6	219.833	7.18	0.33513
1	16	3	upper	1.72	0.68	417.9	242.965	4.77	0.21722
1	24	2	upper	1.97	0.72	474.44	240.832	4.19	0.1891
1	24	3	upper	2.04	0.65	527.77	258.711	4.12	0.18134
1	36	2	upper	0.92	0.49	232.06	252.239	2.01	0.07949
1	36	3	upper	2.49	0.81	589.15	236.606	5.28	0.2395
1	36	4	upper	2.69	1.13	603.71	224.428	6.63	0.30427
1	36	5	upper	1.98	0.86	474.03	239.409	4.83	0.22599
2	12	2	upper	2.06	0.92	473.62	229.913	5.94	0.28186
2	16	2	upper	1.9	0.82	496.26	261.189	5.36	0.23177
2	16	3	upper	1.69	0.58	434.76	257.254	4.15	0.1963
2	24	2	upper	1.98	0.97	497	251.01	5.62	0.24161
2	24	3	upper	2.59	0.97	639.7	246.988	5.44	0.21141
2	36	2	upper	1.57	0.68	445.14	283.529	3.13	0.13994
2	36	3	upper	1.84	0.74	518.66	281.88	3.72	0.16608
2	36	4	upper	2.47	1.36	588.11	238.101	5.46	0.22344
2	36	5	upper	1.51	0.69	356.98	236.411	4.25	0.18088
3	12	2	upper	1.78	0.49	441.56	248.067	3.2	0.13387
3	16	2	upper	2.2	0.9	555.61	252.55	5.05	0.21358
3	16	3	upper	2.39	0.91	588.67	246.305	6.1	0.28985
3	24	2	upper	2.16	0.64	479.58	222.028	4.94	0.19312
3	24	3	upper	2.37	0.75	539.58	227.671	3.93	0.16476
3	36	2	upper	2.2	1.01	532.8	242.182	5.07	0.24204
3	36	3	upper	2.46	1.24	609.55	247.785	5.75	0.23374
3	36	4	upper	2.22	1.16	575.74	259.342	5.76	0.25811
3	36	5	upper	1.91	0.83	557.17	291.712	3.91	0.18943
1	12	2	lower	3.63	2.52	1236.33	340.587	5.55	0.15517
1	16	2	lower	3.91	3.2	1301.17	332.78	7.32	0.19936
1	16	3	lower	2.77	1.89	974.47	351.794	.	.
1	24	2	lower	2.37	1.91	870.11	367.135	2.85	0.0689
1	24	3	lower	2.61	1.65	924.18	354.092	1.84	0.03944
1	36	2	lower	1.86	1.46	722.42	388.398	1.53	0.0323
1	36	3	lower	3.16	2.42	1063.28	336.481	3.21	0.08442
1	36	4	lower	2.87	2.17	1056.99	368.289	3.18	0.08155
1	36	5	lower	2.83	2.69	991.67	350.413	.	.
2	12	2	lower	4.22	2.97	1241.64	294.227	5.92	0.19108
2	16	2	lower	3.18	2.51	1127.93	354.695	3.87	0.10339
2	16	3	lower	3.52	2.36	1238.95	351.974	4.5	0.13858
2	24	2	lower	2.85	2.52	1015.28	356.239	3.22	0.07509
2	24	3	lower	2.86	2.35	997.3	348.706	2.42	0.04786
2	36	2	lower	2.18	1.89	856.61	392.94	2.21	0.05772
2	36	3	lower	1.53	1.78	593.71	388.046	1.47	0.03527
2	36	4	lower	1.85	2.21	719.03	388.665	1.72	0.03817
2	36	5	lower	2.23	1.83	835.41	374.623	2.62	0.06863
3	12	2	lower	2.35	1.94	836.94	356.145	4.59	0.13636
3	16	2	lower	3.47	2.5	1064.9	306.888	4.51	0.12823
3	16	3	lower	3.52	2.59	1216.92	345.716	4.08	0.10765
3	24	2	lower	2.4	1.76	836.44	348.517	3.35	0.09355
3	24	3	lower	3.23	2.4	1117.08	345.845	5.26	0.18279
3	36	2	lower	3.05	2.59	1162.49	381.144	2.42	0.05863
3	36	3	lower	1.88	2.32	757.09	402.707	1.4	0.02675
3	36	4	lower	2.39	2.55	927.24	387.967	2.02	0.04442
3	36	5	lower	2.86	2.4	1049.62	367	2.33	0.06898

## Sheet: inflorescence_fractions
block	density	plant	fraction label	# inflorescences	dry weight (g)	cbda (%)	avg_bud_weight
1	12	2	MAI	1	1.56	4.74626	1.56
1	12	2	upper	14	3.04	3.66579	0.217143
1	12	2	lower	58	5.55	2.79588	0.0956897
1	16	2	MAI	1	2.17	4.96321	2.17
1	16	2	upper	11	5.01	4.53942	0.455455
1	16	2	lower	63	7.32	2.72356	0.11619
1	16	3	MAI	1	1.17	4.92549	1.17
1	16	3	upper	14	3.6	4.43323	0.257143
1	16	3	lower	.	.	.	.
1	24	2	MAI	1	1.29	4.72633	1.29
1	24	2	upper	12	2.9	4.41828	0.241667
1	24	2	lower	46	2.85	2.4176	0.0619565
1	24	3	MAI	1	1.4	4.5673	1.4
1	24	3	upper	13	2.72	4.31603	0.209231
1	24	3	lower	39	1.84	2.14372	0.0471795
1	36	2	MAI	1	0.46	4.22645	0.46
1	36	2	upper	14	1.55	3.87418	0.110714
1	36	2	lower	49	1.53	2.11083	0.0312245
1	36	3	MAI	1	1.51	5.22216	1.51
1	36	3	upper	14	3.77	4.26107	0.269286
1	36	3	lower	36	3.21	2.62988	0.0891667
1	36	4	MAI	1	2.26	4.97935	2.26
1	36	4	upper	13	4.37	4.38751	0.336154
1	36	4	lower	46	3.18	2.56447	0.0691304
1	36	5	MAI	1	1.52	5.35116	1.52
1	36	5	upper	14	3.31	4.37027	0.236429
1	36	5	lower	.	.	.	.
2	12	2	MAI	1	1.22	5.62131	1.22
2	12	2	upper	21	4.72	4.51861	0.224762
2	12	2	lower	64	5.92	3.2277	0.0925
2	16	2	MAI	1	1.48	5.22533	1.48
2	16	2	upper	17	3.88	3.98021	0.228235
2	16	2	lower	63	3.87	2.67165	0.0614286
2	16	3	MAI	1	1.46	5.32273	1.46
2	16	3	upper	16	2.69	4.4083	0.168125
2	16	3	lower	60	4.5	3.07965	0.075
2	24	2	MAI	1	1.46	4.41482	1.46
2	24	2	upper	15	4.16	4.25857	0.277333
2	24	2	lower	62	3.22	2.33193	0.0519355
2	24	3	MAI	1	1.61	4.42471	1.61
2	24	3	upper	16	3.83	3.65998	0.239375
2	24	3	lower	.	2.42	1.97763	.
2	36	2	MAI	1	0.92	5.31379	0.92
2	36	2	upper	21	2.21	4.11995	0.105238
2	36	2	lower	55	2.21	2.61178	0.0401818
2	36	3	MAI	1	1.19	5.43247	1.19
2	36	3	upper	22	2.53	4.00939	0.115
2	36	3	lower	46	1.47	2.39941	0.0319565
2	36	4	MAI	1	1.38	5.16534	1.38
2	36	4	upper	24	4.08	3.72945	0.17
2	36	4	lower	56	1.72	2.21945	0.0307143
2	36	5	MAI	1	1.04	4.78145	1.04
2	36	5	upper	16	3.21	4.08566	0.200625
2	36	5	lower	65	2.62	2.61962	0.0403077
3	12	2	MAI	1	0.99	4.29512	0.99
3	12	2	upper	13	2.21	4.13326	0.17
3	12	2	lower	65	4.59	2.97078	0.0706154
3	16	2	MAI	1	1.29	4.54126	1.29
3	16	2	upper	21	3.76	4.12234	0.179048
3	16	2	lower	75	4.51	2.84315	0.0601333
3	16	3	MAI	1	1.59	4.91539	1.59
3	16	3	upper	22	4.51	4.694	0.205
3	16	3	lower	55	4.08	2.63838	0.0741818
3	24	2	MAI	1	1.88	4.41683	1.88
3	24	2	upper	10	3.06	3.59735	0.306
3	24	2	lower	46	3.35	2.79251	0.0728261
3	24	3	MAI	1	1.93	4.7017	1.93
3	24	3	upper	14	2	3.70094	0.142857
3	24	3	lower	46	5.26	3.47504	0.114348
3	36	2	MAI	1	1.32	5.09003	1.32
3	36	2	upper	23	3.75	4.66281	0.163043
3	36	2	lower	68	2.42	2.42254	0.0355882
3	36	3	MAI	1	1.3	4.38876	1.3
3	36	3	upper	29	4.45	3.97053	0.153448
3	36	3	lower	51	1.4	1.9108	0.027451
3	36	4	MAI	1	1.55	4.99314	1.55
3	36	4	upper	22	4.21	4.29263	0.191364
3	36	4	lower	60	2.02	2.19883	0.0336667
3	36	5	MAI	1	0.81	5.8636	0.81
3	36	5	upper	23	3.1	4.57852	0.134783
3	36	5	lower	73	2.33	2.96048	0.0319178

## Sheet: non_destructive measurements
date	DAP	block	density	plant	height	width	total sideshoot length	# leaves	length_shoot1	length_shoot2	length_shoot3	length_shoot4	length_shoot5	length_shoot6	length_shoot7	length_shoot8	length_shoot9	length_shoot10	length_shoot11	length_shoot12	length_shoot13	length_shoot14	length_shoot15	length_shoot16	length_shoot17	length_shoot18	length_shoot19	length_shoot20	length_shoot21	length_shoot22	length_shoot23	length_shoot24	length_shoot25
06.04.22	7	3	24	2	19	15	7.5	10	.	3	1.5	1	1	1	.
06.04.22	7	3	24	3	22	14	4.5	11	.	.	2	1	0.5	1	.
06.04.22	7	3	12	2	18	16	7	10	.	3	1	1	1	1	.
06.04.22	7	3	16	2	23	17	10	10	.	1	3	1	2	2	1
06.04.22	7	3	16	3	19	16	5.5	10	.	1	1	1	1	1	0.5
06.04.22	7	3	36	2	19	13	11	10	.	6.5	1.5	1	1	1	.
06.04.22	7	3	36	3	18.5	14	4	10	.	1	1	1	0.5	0.5	.
06.04.22	7	3	36	4	20	14	5	10	.	1	1	1	1	1	.
06.04.22	7	3	36	5	21	18	7	9	1.5	1	1.5	2	1	.	.
06.04.22	7	2	12	2	18	17	4	9	.	.	1	2	0.5	0.5	.
06.04.22	7	2	36	2	13	12	2.5	8	.	.	1	1	0.5	.	.
06.04.22	7	2	36	3	19	16	4	11	.	.	1.5	1	0.5	0.5	0.5
06.04.22	7	2	36	4	14	10	6.5	10	.	.	3	1	1	1	0.5
06.04.22	7	2	36	5	13.5	11	6	10	.	2	1	1	1	1	.
06.04.22	7	2	24	2	15.5	14	2.5	9	.	1	1	0.5	.	.	.
06.04.22	7	2	24	3	15	12	4	9	0.5	1.5	1	1	.	.	.
06.04.22	7	2	16	2	14.5	15.5	5	8	.	2	1.5	1	0.5	.	.
06.04.22	7	2	16	3	11	18	3	7	.	2	1	.	.	.	.
06.04.22	7	1	16	2	14.5	13.5	3.5	9	.	0.5	1	1	0.5	0.5	.
06.04.22	7	1	16	3	14	15	2	9	.	.	1	0.5	0.5	.	.
06.04.22	7	1	24	2	18	16	6.5	12	.	.	.	3.5	1	0.5	1	0.5
06.04.22	7	1	24	3	16	15	4	10	.	1	1	1	1	.	.
06.04.22	7	1	36	2	15	13	2	9	.	0.5	0.5	0.5	0.5	.	.
06.04.22	7	1	36	3	17	17	4	9	.	.	1.5	1	1	0.5	.
06.04.22	7	1	36	4	13.5	15	3	8	.	1	1	0.5	0.5	.	.
06.04.22	7	1	36	5	14	14	2.5	9	.	1	0.5	0.5	0.5	.	.
06.04.22	7	1	12	2	17	14	3.5	9	.	1	1	1	0.5	.	.
13.04.22	14	3	24	2	28	19	26.5	12	.	7.5	6	2	5	3	2	1
13.04.22	14	3	24	3	31	19	23	12	.	5	3	2	5	3	3	2
13.04.22	14	3	12	2	25	20	24	12	.	8	2	3	4	3	3	1
13.04.22	14	3	16	2	32	20	32	12	.	3	9	2.5	5	7	2.5	2	1
13.04.22	14	3	16	3	29	20	29	12	.	6	5	4	4	4	4	2
13.04.22	14	3	36	2	30	16	37.5	12	.	14	8	1	7	3.5	2	1.5	0.5
13.04.22	14	3	36	3	30	16	16.5	12	.	3	2	1.5	3	2	2	2	1
13.04.22	14	3	36	4	29.5	13	21.5	12	.	4	3	1.5	3.5	4	3	2	0.5
13.04.22	14	3	36	5	30	16	28	11	6	4	5	6	4	2	1
13.04.22	14	2	12	2	30	20	29	12	.	.	6	9	4	4	3	2	1
13.04.22	14	2	36	2	25	16	19.5	11	.	.	5	3	4	3	2	2	0.5
13.04.22	14	2	36	3	28	16	21	11	.	4	4	3	3	2.5	2	1.5	1
13.04.22	14	2	36	4	23	17	28	11	.	.	10	5	5	4	2.5	1.5
13.04.22	14	2	36	5	22	15	27.5	12	.	11	3	4	4.5	2	2	1
13.04.22	14	2	24	2	24.5	17	24	11	.	6	6	4.5	2.5	2	2	1
13.04.22	14	2	24	3	24.5	12.5	21	11	3	6	3	2.5	2.5	1.5	1.5	1
13.04.22	14	2	16	2	27	23	35	11	.	10	9	5	3.5	4	2.5	1
13.04.22	14	2	16	3	22	19	27.5	11	.	.	10	8	4	3	2	0.5
13.04.22	14	1	16	2	25	16	16.5	12	.	1	3.5	4	2.5	2	2	1.5
13.04.22	14	1	16	3	23	14	18	11	.	.	6.5	2	3	3	2	1.5
13.04.22	14	1	24	2	26	18	20	12	.	.	9	2.5	1.5	3	2	1	1
13.04.22	14	1	24	3	26	17	27	12	.	4	4	5	4	4	2.5	2.5	1
13.04.22	14	1	36	2	21	17	11.5	12	.	2.5	2	2	2	1.5	1.5
13.04.22	14	1	36	3	27	20	22.5	12	.	.	6	4	5	3	3	1.5
13.04.22	14	1	36	4	26	17	31	12	.	7	7	5	6	3	2	1
13.04.22	14	1	36	5	24.5	18	21.5	12	.	6	3	2	4	3	2.5	1
13.04.22	14	1	12	2	25	15	23	12	.	.	5	5	4	4	3	2
20.04.22	21	3	24	2	38.5	28	70.5	15	.	14	10	8	10	11	10	5	2.5
20.04.22	21	3	24	3	42	26	62.5	13	.	10.5	8	5.5	9	10	10	6.5	3
20.04.22	21	3	12	2	33	25	60.5	14	.	14	7	8	11	8	7	4	1.5
20.04.22	21	3	16	2	42	28	69.5	15	.	7	14	6	13	16	7	5	1.5
20.04.22	21	3	16	3	39	29	77.5	15	.	11	10	11	11	13	11	7.5	3
20.04.22	21	3	36	2	45	21	83.5	15	.	25	5.5	15	15	10	8	4	1
20.04.22	21	3	36	3	46	25	73.5	15	.	10	6	6	12	10	10	10	7	2.5
20.04.22	21	3	36	4	43	26	85.5	14	.	11	10	7.5	14	12	12	10	6	3
20.04.22	21	3	36	5	44	23	117	15	.	18	17	10	17	15	13	10	8	5	3	1
20.04.22	21	2	12	2	41	36	73	15	.	.	13	17	12	11	8	7	4	1
20.04.22	21	2	36	2	35	28	83	14	.	18	10	12	15	8	10	7	3
20.04.22	21	2	36	3	36	34	89	13	.	22	16	14	14	10	9	4
20.04.22	21	2	36	4	44	25	92	15	.	10	12	10	13	13	8	11	7	4	3	1
20.04.22	21	2	36	5	40	27	79	14	.	.	16	16	13	10	10	7	4	2	1
20.04.22	21	2	24	2	38	30	78	14	.	15	14	15	9	8	8	6	2	1
20.04.22	21	2	24	3	38	28	69	14	9	13.5	11	10.5	8	7.5	6	2.5	1
20.04.22	21	2	16	2	38	31	77	13	.	17	16	12	10	12	6	3	1
20.04.22	21	2	16	3	36	29	70	14	.	.	21	18	14	10	4	2	1
20.04.22	21	1	16	2	40	26	90	15	.	5	13	14	12	11	11	9	8	5	2
20.04.22	21	1	16	3	38	23	82	15	.	.	17	8	14	11	11	8	6	4	2	1
20.04.22	21	1	24	2	40	22	78	16	.	.	.	19	10	12	12	9	7	6	2	1
20.04.22	21	1	24	3	40	26	107	16	.	12	13	16	13	14	12	12	8	4	2	1
20.04.22	21	1	36	2	36	25	78	14	.	12	12	12	13	11	8	7	2	1
20.04.22	21	1	36	3	41	27	91	14	.	.	17	14	16	14	12	9	5	3	1
20.04.22	21	1	36	4	42	29	111	15	.	17	16	18	19	15	13	6	4	2	1
20.04.22	21	1	36	5	42	27	101	15	.	13	11	12	12	15	13	11	8	4	2
20.04.22	21	1	12	2	38	26	78	15	.	.	12	11	14	12	10	8	6	3	2
27.04.22	28	3	24	2	53	34	122.5	17	.	18	14	9.5	18	13	14	14	10	7.5	3	1	0.5
27.04.22	28	3	24	3	54	33	136.5	18	.	.	16	12	11	21	16	20	18	13	6	2	1	0.5
27.04.22	28	3	12	2	44	31	112.5	16	.	20	11	12	19	14	13.5	12	7	3	0.5	0.5
27.04.22	28	3	16	2	54	35	130	17	.	11	17	18	23	17.5	15	13	7.5	5	2.5	0.5
27.04.22	28	3	16	3	51	33	138	18	.	.	13	15	15	18	20	19	18	10	6	2	1	0.5	0.5
27.04.22	28	3	36	2	60	28	143	16	.	32	15.5	18	17.5	14	16	12	9	5.5	2	1	0.5
27.04.22	28	3	36	3	60	35	128.5	19	0.5	.	9	7	7	13	12	13	19	17	12.5	8.5	6.5	3	0.5
27.04.22	28	3	36	4	58	40	136.5	18	.	11.5	10.5	8	20	13.5	20	18	15.5	12	3	3	1	0.5
27.04.22	28	3	36	5	55	43	146	17	.	15.5	11	17	23	20.5	18	16	12	8	3.5	1	0.5
27.04.22	28	2	12	2	55	40	133	17	.	.	19	24.5	19	17.5	16	15	11.5	6	3	1	0.5
27.04.22	28	2	36	2	45	32	122.5	17	.	18	11	13	18	10.5	18	16	10	5	1.5	1	0.5
27.04.22	28	2	36	3	48	36	127.5	17	.	.	28	15	18	15	12	20	11	5	2	1	0.5
27.04.22	28	2	36	4	55	30	119.5	18	.	10	13	13	17	10.5	18	15	9.5	7	3	2	1	0.5
27.04.22	28	2	36	5	50	34	103.5	16	.	.	15.5	15	12	11	17	13.5	9	7	2	1	0.5
27.04.22	28	2	24	2	52	34	139.5	16	.	15	21.5	22	16	13.5	15	16.5	10.5	6	2	1	0.5
27.04.22	28	2	24	3	51	28	147.5	17	14	15.5	16	18	14.5	17.5	17	15	10	6	2.5	1	0.5
27.04.22	28	2	16	2	53	36	133.5	17	.	23	20	18	15	20.5	15	11	6.5	2	1.5	0.5	0.5
27.04.22	28	2	16	3	44	44	127	17	.	.	25	24	19.5	18	17	12	8	2	1	0.5
27.04.22	28	1	16	2	50	36	145	17	.	8.5	18	17	17	17	17	15.5	14	10	7.5	2	1	0.5
27.04.22	28	1	16	3	50	32	121	17	.	.	23	11	16	16	15.5	15	12	8	3	1	0.5
27.04.22	28	1	24	2	48	31	115	17	.	.	21	6	16	16	18	15	14	6	2	0.5	0.5
27.04.22	28	1	24	3	49	34	146	17	.	14	12	19	13	17	22	20	13	9	4	2	0.5	0.5
27.04.22	28	1	36	2	43	27	90	16	0.5	13	9	14	16	16	12	5	3	1	0.5
27.04.22	28	1	36	3	52	37	124	19	.	.	.	17	14	20	16.5	19	17	10	7	2	1	0.5
27.04.22	28	1	36	4	56	41	144	16	.	16	16	24	22	21	15	14	8	4	2	1	0.5	0.5
27.04.22	28	1	36	5	54	38	140	18	.	.	14	10	14	14.5	18	16	17	15	12	6	2	1	0.5
27.04.22	28	1	12	2	46	34	111.5	17	.	.	16	17	16	16	15	14	10	4	2	1	0.5
04.05.22	35	3	24	2	68.5	37	169	20	.	18	14.5	12	19	16.5	17	17.5	14	15	17	4.5	2	1	0.5	0.5
04.05.22	35	3	24	3	70.5	50	275	21	.	.	16.5	16	12	28	19.5	25	23.5	22	16	85	6.5	2	1	1	0.5	0.5
04.05.22	35	3	12	2	57	33	165.5	19	.	25	13	17	26.5	19	20	16.5	15.5	8	1.5	1.5	1	0.5	0.5
04.05.22	35	3	16	2	69	45	189.5	20	.	12.5	18	9	22.5	27.5	24	18	19	13.5	11	7.5	3	1.5	1	0.5	0.5	0.5
04.05.22	35	3	16	3	67	36	190	22	.	.	13	14	16	23.5	23	27.5	23	19	12.5	8.5	4	2	1.5	1	0.5	0.5	0.5
04.05.22	35	3	36	2	75.5	47	193.5	21	.	34.5	15.5	7	21.5	17	15	19	17.5	15	13	9	6	1	1	0.5	0.5	0.5
04.05.22	35	3	36	3	71	35	157	22	.	.	10	7.5	7	13.5	12	13	21.5	20.5	17	12	11	8	1.5	1	0.5	0.5	0.5
04.05.22	35	3	36	4	77.5	40	188	21	.	12	11	9	20.5	13.5	28	22	16	23.5	8	12.5	7	2	1	1	0.5	0.5
04.05.22	35	3	36	5	71	37	199.5	20	.	15.5	11	18	26	22	21	24	22.5	18	10	6	2.5	1	1	0.5	0.5
04.05.22	35	2	12	2	68	40	193.5	20	.	.	20	29.5	26	24	22.5	22	19	13	9	4	2	1	0.5	0.5	0.5
04.05.22	35	2	36	2	60	41	162	19	.	20	10.5	14	19	11	22.5	22	18	13	5	3.5	1.5	1	0.5	0.5
04.05.22	35	2	36	3	63.5	30	158.5	20	.	.	28	15.5	18.5	15	12	26	19.5	11	7	2	1.5	1	0.5	0.5	0.5
04.05.22	35	2	36	4	72.5	30	173.5	21	.	11	13	12	10.5	16	11	23.5	17.5	16	15	11.5	10	4.5	1	0.5	0.5
04.05.22	35	2	36	5	67	33	129	19	.	.	15	16	12	12	17	17	10.5	11	10	5	1.5	1	0.5	0.5
04.05.22	35	2	24	2	69	37	200.5	20	.	17	23	23.5	16	17	20.5	27	21	15.5	8.5	7.5	1.5	1	0.5	0.5	0.5
04.05.22	35	2	24	3	68	33	208.5	20	14	16	18	19	15	22	26	22	21	13.5	10	8	1.5	1	0.5	0.5	0.5
04.05.22	35	2	16	2	65	47	177	20	.	26.5	22.5	21	18	23.5	21	18.5	11	6	5	1.5	1	0.5	0.5	0.5
04.05.22	35	2	16	3	60	50	184.5	20	.	.	27	31	26	26	24	22	14.5	5.5	3.5	1.5	1	1	0.5	0.5	0.5
04.05.22	35	1	16	2	67	44	226.5	21	.	10	22	20	24	24	24	24	24	20	17	8	5	2	1	0.5	0.5	0.5
04.05.22	35	1	16	3	66	37	173	21	.	.	26	11	18.5	19	24	21	18.5	18	8	5	1.5	1	0.5	0.5	0.5
04.05.22	35	1	24	2	64	40	162	22	.	.	.	23	14.5	6	18	18	18	24	17	12	6.5	2.5	1	0.5	0.5	0.5
04.05.22	35	1	24	3	65	35	180	19	.	14.5	11	20	13.5	18	24	24	18	15	10	7.5	2.5	1	0.5	0.5
04.05.22	35	1	36	2	58	31	142.5	19	.	12.5	10	13	22.5	18	22	17.5	11.5	10	2	1	1	0.5	0.5	0.5
04.05.22	35	1	36	3	68.5	45	186	20	.	.	16	15.5	23	17	30	28	20	16	8.5	6	3	1	1	0.5	0.5
04.05.22	35	1	36	4	75	37	200	20	.	17	16	25	22	25.5	18	22	16	13	11	6	5	1.5	1	0.5	0.5
04.05.22	35	1	36	5	72	36	192	21	.	.	14	11	14.5	14	19	17	22	24	23	15	11	5	1.5	0.5	0.5
04.05.22	35	1	12	2	59.5	36	174.5	20	.	.	20	23	20.5	24.5	23	23	18.5	10.5	5.5	2.5	1.5	1	0.5	0.5
11.05.22	42	3	24	2	66.5	44	205.5	27	.	19.5	15	14	21.5	19.5	19	21.5	17.5	19.5	10.5	8.5	5	4	2.5	2	2	1	1	1	0.5	0.5
11.05.22	42	3	24	3	77	56	243.5	28	.	.	19	19	14	29	22	27.5	26	25	20.5	11	11.5	5	4	3	2	2	1	1	0.5	0.5
11.05.22	42	3	12	2	66.5	34	215	25	.	29	15	20	31	23	23	20	20	12.5	4	5	3.5	2.5	2	1.5	1	1	0.5	0.5
11.05.22	42	3	16	2	74.5	34	234	27	.	14	21	10	26	31.5	27	20	21	17	15	11	6	4	3	2	1.5	1.5	1	1	0.5
11.05.22	42	3	16	3	74	47	247.5	28	.	.	15	18	18	26.5	27	30	28	22.5	15	13	8	6.5	5	4	3	2	2	1.5	1	1	0.5
11.05.22	42	3	36	2	83.5	34	230	27	.	37	17	8	13	20	17	22.5	21.5	16	17.5	12	11	4.5	3	2.5	2	1.5	1.5	1	1	0.5
11.05.22	42	3	36	3	80	37	212	27	.	11.5	9	8	16	18	15	26	25	22	16.5	15	12.5	5	3	2.5	2	2	1.5	0.5	0.5	0.5
11.05.22	42	3	36	4	84	46	244	28	.	14	12	11	24	17	29	25	21	27.5	11	17	11.5	6.5	5	3.5	2.5	2	1.5	1	1	0.5	0.5
11.05.22	42	3	36	5	78	46	239.5	26	.	16	12	19	27	22	23	27.5	27	22	14.5	10	5.5	5	2.5	2	1.5	1	1	0.5	0.5
11.05.22	42	2	12	2	75	47	238	27	.	.	23	33.5	30	29	27	27	22	14	8	7.5	3.5	3	3	2	1.5	1.5	1	0.5	0.5	0.5
11.05.22	42	2	36	2	68.5	47	209	26	.	22	12	16	20.5	14	26	26	21	18	8.5	8	5	3	2.5	2	1.5	1.5	1	0.5
11.05.22	42	2	36	3	73.5	40	194.5	27	.	.	29	17	19.5	16.5	13	27	23	14.5	10	5	4.5	4	3	2	2	1.5	1	1	0.5	0.5
11.05.22	42	2	36	4	82.5	35	225.5	27	.	13	17	14	20.5	13	26	20	20	20	17	16	9.5	5.5	4.5	2.5	2	1.5	1	1	0.5	0.5	0.5
11.05.22	42	2	36	5	76	34	176	26	.	17.5	17	14	13	18.5	21	15.5	17	15.5	10	6	3	2	2	1.5	1	0.5	0.5	0.5
11.05.22	42	2	24	2	77.5	46	255	26	.	19	26.5	26	21	18.5	24	28.5	26.5	20	12	13	6	4	3	2	2	1	1	0.5	0.5
11.05.22	42	2	24	3	75.5	41	267.5	27	16	17	21	22	17	25	29.5	25	26	18	14	14	6	5	3	2.5	2	1.5	1	1	0.5	0.5
11.05.22	42	2	16	2	72	53	230.5	27	.	30	25	23	21	27	25	23	15	9	10	5	4	3	2.5	2	2	1.5	1	1	0.5
11.05.22	42	2	16	3	68	68	235.5	28	.	.	33	35	28.5	27.5	28	26	19	9	8	5	3.5	3	2.5	2	1.5	1	1	1	0.5	0.5
11.05.22	42	1	16	2	76	52	294	27	.	12	25	22.5	27	28	28	29	28	26	23	13	11	7	4	3	2	1.5	1.5	1	1	0.5
11.05.22	42	1	16	3	72.5	45	223.5	28	.	.	29	12	21.5	22	27.5	25	23	22	12	8.5	5	4	3	2	2	1.5	1.5	1	0.5	0.5
11.05.22	42	1	24	2	72	48	209	28	.	.	.	25	15	6.5	20	20	27	26	21	16	11	7	3	3	2	2	1.5	1.5	1	0.5
11.05.22	42	1	24	3	71.5	48	224	28	.	15	13	20	14	20	26	28.5	22	19	14.5	11	7	4	2.5	2	1.5	1.5	1	0.5	0.5	0.5
11.05.22	42	1	36	2	67	32	187	25	.	16	13	16.5	23	20	27	20	15.5	14.5	5	4	3.5	2.5	2	1.5	1	1	0.5	0.5
11.05.22	42	1	36	3	77	46	240	27	.	.	18	18	26	18.5	35	31	27	20	12	10	8	4	3	2.5	2	2	1	1	0.5	0.5
11.05.22	42	1	36	4	82	45	257	27	.	18	19	27	24	28	20	26	19	16	16	10	10	12	3	2.5	2	1.5	1	1	0.5	0.5
11.05.22	42	1	36	5	87	40	235	27	.	.	15.5	12	16	16	20	19	24	27	27	20	15	9	5	3	2	2	1	1	0.5
11.05.22	42	1	12	2	67	46	241	27	.	.	24	28	24.5	29.5	29	29	24	15	10	7	6.5	3	3	2	2	1.5	1.5	1	0.5
18.05.22	49	3	24	2	78	44	227	30	.	.	22	16	14.5	22	20	20.5	22	18	21	11	10	6.5	5	3.5	3	2.5	2	2	2	1.5	1	1
18.05.22	49	3	24	3	79	54	265.5	30	.	.	21	19	15	31	22	29	27	26	21.5	12.5	12.5	6.5	5	4	3	3	2	2	1.5	1	0.5	0.5
18.05.22	49	3	12	2	67	38	234	27	.	29	16	21	32	24	24	21	21	13.5	5	6.5	5	3	3	2.5	2	2	1.5	1	0.5	0.5
18.05.22	49	3	16	2	76.5	43	257	29	.	14.5	22	11	27	33	27.5	21	23	18.5	16	12	7.5	5.5	4	3	2.5	2	2	1.5	1.5	1	0.5	0.5
18.05.22	49	3	16	3	76.5	50	267.5	30	.	.	15	19	21	27	28	31	28	23.5	17	14	9	8	6	4.5	4.5	3	2	2	2	1	1	0.5	0.5
18.05.22	49	3	36	2	84.5	37	266.5	28	.	38	19	9	24	23	18.5	23	22	19	18.5	13	12	5.5	4.5	3.5	3	2.5	2.5	2	2	1.5	0.5
18.05.22	49	3	36	3	82	34	232.5	29	.	.	12	9	9	17	18	17.5	27	26.5	23	18	17	14	6	4.5	3.5	3	2.5	2	1.5	1	0.5
18.05.22	49	3	36	4	87	46	268.5	30	.	16	13	12.5	26	17.5	30	25	22.5	28.5	12	18	13	7.5	6	4.5	3.5	3	2.5	2	2	1.5	1.5	0.5
18.05.22	49	3	36	5	80.5	46	266.5	27	.	17.5	15	20.5	27.5	26	26	28	28	23	15.5	11.5	7	6	4	3	3	2	1.5	1	0.5
18.05.22	49	2	12	2	76	60	267.5	28	.	.	23	34	30	29.5	28	27.5	23	18	14	9	8	5	4	3.5	3	2.5	1.5	1.5	1	1	0.5
18.05.22	49	2	36	2	69	51	221.5	27	.	22	12	17	22	14	26.5	27	22	18	9.5	8.5	6	4	3	3	2	1.5	1.5	1	1
18.05.22	49	2	36	3	75	33	219.5	28	.	.	30	19	21	18	14.5	32	23.5	15.5	12	6	6	5	3	3.5	3	2.5	1.5	1.5	1	1
18.05.22	49	2	36	4	85	41	261	30	.	14	18	15.5	16	22	14	28	21	20	21	18	17	11	6.5	5	3.5	2.5	2	1.5	1.5	1.5	1	0.5
18.05.22	49	2	36	5	79.5	44	211	26	.	.	20	23	16.5	18	22	22	17.5	18	16.5	11.5	7	4.5	3.5	3	2	2	1.5	1.5	1
18.05.22	49	2	24	2	80	41	279.5	28	.	21	27.5	28	23	20	23.5	30	27.5	21	13.5	13.5	7	6.5	4	3	3	2	2	1.5	1.5	0.5
18.05.22	49	2	24	3	77.5	47	287.5	29	16	19	21	22	19	25	30	26	27	19	15	15	7	6	5	3	3	2.5	2	2	1.5	1	0.5
18.05.22	49	2	16	2	73	58	243.5	29	.	30.5	26	23	22	28	26	23	15	10	10	5.5	5	3.5	3	3	2	2	1.5	1.5	1	1	1
18.05.22	49	2	16	3	70.5	67	255.5	29	.	.	34.5	36	30.5	28	29	26.5	20	10	8.5	5.5	5	4	3.5	3	2.5	2	2	1.5	1.5	1	1
18.05.22	49	1	16	2	79	55	320	31	.	12.5	26	23.5	28	28	28.5	30	29	27.5	25	15	12.5	8	5	5	3	3	2	2	2	1.5	1.5	1	0.5
18.05.22	49	1	16	3	74.5	47	237	28	.	.	29	13	22	23	27.5	25	23	22	13	10	6.5	5	4	3.5	3	2	2	1.5	1	1
18.05.22	49	1	24	2	74	52	229	31	.	.	.	26	15	8.5	20	21	27	27.5	21.5	16	11.5	8.5	4.5	4	3	3	2.5	2	2	1.5	1.5	1.5	1
18.05.22	49	1	24	3	72.5	42	240	27	.	16	14	22	15	21	26	29.5	23	20	15	11	8	5	3	2.5	2	2	1.5	1.5	1	1
18.05.22	49	1	36	2	69	68	211	26	.	18	13.5	19	24	22	28	22	17	15.5	7	5.5	4.5	3.5	3	2.5	2	1.5	1	1	0.5
18.05.22	49	1	36	3	77	49	253	28	.	.	19	19	26	20	36	32	25	21	13	11.5	8.5	5	4	3	3	2	1.5	1.5	1	1
18.05.22	49	1	36	4	83.5	49	270	30	.	20	20	28	25	27	21	26.5	20.5	17	16.5	11	10.5	6.5	4	3.5	2.5	2	2	1.5	1.5	1.5	1	1
18.05.22	49	1	36	5	80	35	228	30	.	.	16	13	15.5	16	.	19	23.5	27.5	28	21	16	10	5.5	4.5	3	2.5	2	2	1.5	1	0.5
18.05.22	49	1	12	2	69.5	56	255	29	.	.	24	28	26	30	29	29.5	25	16	11	8	7	4.5	3.5	3	2.5	2	1.5	1.5	1	1	1
09.06.22	71	3	24	2	82	.	235.5	.		.	.	.	.	.	.
09.06.22	71	3	24	3	79.5	.	277	.		.	.	.	.	.	.
09.06.22	71	3	12	2	69	.	243.5	.		.	.	.	.	.	.
09.06.22	71	3	16	2	79	.	258.5	.		.	.	.	.	.	.
09.06.22	71	3	16	3	79	.	297	.		.	.	.	.	.	.
09.06.22	71	3	36	2	88	.	283.5	.		.	.	.	.	.	.
09.06.22	71	3	36	3	86	.	259.5	.		.	.	.	.	.	.
09.06.22	71	3	36	4	90	.	271	.		.	.	.	.	.	.
09.06.22	71	3	36	5	82	.	299	.		.	.	.	.	.	.
09.06.22	71	2	12	2	79	.	281	.		.	.	.	.	.	.
09.06.22	71	2	36	2	70	.	253	.		.	.	.	.	.	.
09.06.22	71	2	36	3	77	.	238.5	.		.	.	.	.	.	.
09.06.22	71	2	36	4	89	.	280.5	.		.	.	.	.	.	.
09.06.22	71	2	36	5	83	.	246	.		.	.	.	.	.	.
09.06.22	71	2	24	2	83	.	301.5	.		.	.	.	.	.	.
09.06.22	71	2	24	3	81	.	308.5	.		.	.	.	.	.	.
09.06.22	71	2	16	2	76	.	263	.		.	.	.	.	.	.
09.06.22	71	2	16	3	73	.	276.5	.		.	.	.	.	.	.
09.06.22	71	1	16	2	82	.	348	.		.	.	.	.	.	.
09.06.22	71	1	16	3	76	.	258	.		.	.	.	.	.	.
09.06.22	71	1	24	2	77	.	255	.		.	.	.	.	.	.
09.06.22	71	1	24	3	74	.	252	.		.	.	.	.	.	.
09.06.22	71	1	36	2	72	.	232.5	.		.	.	.	.	.	.
09.06.22	71	1	36	3	81	.	283.5	.		.	.	.	.	.	.
09.06.22	71	1	36	4	88	.	301	.		.	.	.	.	.	.
09.06.22	71	1	36	5	81	.	270	.		.	.	.	.	.	.
09.06.22	71	1	12	2	73	.	278	.		.	.	.	.	.	.

## Sheet: light_interception
date	weeks after planting	block	density	fr_abs
21.04.22	2	1	12	0.253846
21.04.22	2	1	36	0.769231
21.04.22	2	1	24	0.630769
21.04.22	2	1	16	0.484615
21.04.22	2	2	16	0.292308
21.04.22	2	2	24	0.646154
21.04.22	2	2	36	0.792308
21.04.22	2	2	12	0.107692
21.04.22	2	3	36	0.846154
21.04.22	2	3	16	0.523077
21.04.22	2	3	12	0.0846154
21.04.22	2	3	24	0.661538
27.04.22	3	1	12	0.415385
27.04.22	3	1	36	0.884615
27.04.22	3	1	24	0.807692
27.04.22	3	1	16	0.684615
27.04.22	3	2	16	0.646154
27.04.22	3	2	24	0.807692
27.04.22	3	2	36	0.853846
27.04.22	3	2	12	0.461538
27.04.22	3	3	36	0.869231
27.04.22	3	3	16	0.707692
27.04.22	3	3	12	0.4
27.04.22	3	3	24	0.792308
04.05.22	4	1	12	0.684615
04.05.22	4	1	36	0.884615
04.05.22	4	1	24	0.9
04.05.22	4	1	16	0.807692
04.05.22	4	2	16	0.838462
04.05.22	4	2	24	0.915385
04.05.22	4	2	36	0.915385
04.05.22	4	2	12	0.746154
04.05.22	4	3	36	0.915385
04.05.22	4	3	16	0.861538
04.05.22	4	3	12	0.615385
04.05.22	4	3	24	0.853846
11.05.22	5	1	12	0.676923
11.05.22	5	1	36	0.923077
11.05.22	5	1	24	0.9
11.05.22	5	1	16	0.892308
11.05.22	5	2	16	0.869231
11.05.22	5	2	24	0.930769
11.05.22	5	2	36	0.9
11.05.22	5	2	12	0.761538
11.05.22	5	3	36	0.915385
11.05.22	5	3	16	0.9
11.05.22	5	3	12	0.761538
11.05.22	5	3	24	0.869231
25.05.22	7	1	12	0.776923
25.05.22	7	1	36	0.938462
25.05.22	7	1	24	0.923077
25.05.22	7	1	16	0.907692
25.05.22	7	2	16	0.9
25.05.22	7	2	24	0.938462
25.05.22	7	2	36	0.930769
25.05.22	7	2	12	0.792308
25.05.22	7	3	36	0.946154
25.05.22	7	3	16	0.884615
25.05.22	7	3	12	0.746154
25.05.22	7	3	24	0.869231
09.06.22	9	1	12	0.692308
09.06.22	9	1	36	0.953846
09.06.22	9	1	24	0.884615
09.06.22	9	1	16	0.884615
09.06.22	9	2	16	0.853846
09.06.22	9	2	24	0.876923
09.06.22	9	2	36	0.892308
09.06.22	9	2	12	0.692308
09.06.22	9	3	36	0.953846
09.06.22	9	3	16	0.861538
09.06.22	9	3	12	0.653846
09.06.22	9	3	24	0.830769

## Sheet: photosynthesis
block	density	Leaf position	Net Photosynthesis	Transpiration
3	24	upper	11.3204	3.58783
3	24	lower	3.8736	1.32253
3	12	upper	13.7423	4.08776
3	12	lower	10.1068	2.37345
3	16	upper	16.3202	4.50403
3	16	lower	10.39	1.41574
3	36	upper	11.6615	2.07467
3	36	lower	2.8031	0.41948
2	12	upper	14.1069	3.17951
2	12	lower	5.0203	0.89967
2	36	upper	14.4439	5.29186
2	36	lower	2.8586	1.06394
2	24	upper	14.6936	2.92685
2	24	lower	8.8604	1.5609
2	16	upper	12.3635	2.65465
2	16	lower	10.7176	2.58237
1	16	upper	16.7085	4.69175
1	16	lower	6.7573	1.37584
1	24	upper	15.2933	2.84433
1	24	lower	6.774	1.22125
1	36	upper	13.7117	3.65328
1	36	lower	5.4767	1.25088
1	12	upper	13.4137	3.39325
1	12	lower	12.0451	2.32378

## Sheet: red_farrred
block	density	measuring point	pos	red	farred
1	12	1	top	159.99	65.18
1	12	2	top	257.62	101.58
1	12	3	top	262.87	101.73
1	12	4	top	191.68	76.62
1	12	5	top	224.35	89.42
1	12	6	top	298.81	123.25
1	12	7	top	527.91	214.66
1	12	8	top	699.03	292.27
1	12	9	top	370.85	149.51
1	12	10	top	319.45	128.4
1	36	1	top	307.43	127.02
1	36	2	top	464.44	188.7
1	36	3	top	603.53	248.67
1	36	4	top	505.72	205.31
1	36	5	top	403.48	161.24
1	36	6	top	248.17	103.12
1	36	7	top	323.44	130.55
1	36	8	top	387.25	154.65
1	36	9	top	287.4	115.25
1	36	10	top	270.86	110.13
1	24	1	top	232.95	95.31
1	24	2	top	342.93	136.26
1	24	3	top	385.03	151.73
1	24	4	top	276.24	110.1
1	24	5	top	287.03	114.75
1	24	6	top	299.77	121.18
1	24	7	top	475.38	190.56
1	24	8	top	550.2	220.28
1	24	9	top	411.03	164.13
1	24	10	top	345.1	137.65
1	16	1	top	292.55	118.69
1	16	2	top	412.5	165.69
1	16	3	top	566.22	238.07
1	16	4	top	427.34	170.74
1	16	5	top	318.96	126.77
1	16	6	top	211.68	87.47
1	16	7	top	254.72	102.29
1	16	8	top	240.97	96.49
1	16	9	top	247.42	99.7
1	16	10	top	224.04	90.83
2	16	1	top	306.45	130.66
2	16	2	top	477.34	202.75
2	16	3	top	487.77	205.22
2	16	4	top	361.8	151.11
2	16	5	top	454.72	185.43
2	16	6	top	348.69	152.95
2	16	7	top	609.2	294.89
2	16	8	top	687.37	335.01
2	16	9	top	432.71	185.11
2	16	10	top	416.66	173.27
2	24	1	top	221.73	93.54
2	24	2	top	236.7	99.25
2	24	3	top	262.57	107.96
2	24	4	top	1.76	-0.88
2	24	5	top	81.04	35.34
2	24	6	top	221.77	90.13
2	24	7	top	263.83	104.34
2	24	8	top	285.52	109.31
2	24	9	top	282.15	108.61
2	24	10	top	216.84	86.11
2	36	1	top	296.25	116.89
2	36	2	top	513.3	202.03
2	36	3	top	717.39	294.72
2	36	4	top	506.43	199.64
2	36	5	top	312.78	119.66
2	36	6	top	270.88	108.11
2	36	7	top	559.66	226.64
2	36	8	top	778.66	359.67
2	36	9	top	474.66	195.29
2	36	10	top	310.45	121.64
2	12	1	top	195.65	80.13
2	12	2	top	246.99	97.78
2	12	3	top	276.93	105.62
2	12	4	top	254.56	99.32
2	12	5	top	218.86	87.58
2	12	6	top	223.92	92.5
2	12	7	top	271.07	110.68
2	12	8	top	378.2	150.21
2	12	9	top	398.34	157.84
2	12	10	top	258.84	104.36
3	36	1	top	316.77	131.97
3	36	2	top	634.35	273.77
3	36	3	top	851.16	415.87
3	36	4	top	455.09	196.58
3	36	5	top	404.2	163.54
3	36	6	top	330.93	136.9
3	36	7	top	541.66	221.29
3	36	8	top	602.8	249.01
3	36	9	top	497.74	214.66
3	36	10	top	361.44	146.58
3	16	1	top	194.27	81.54
3	16	2	top	231.13	94.4
3	16	3	top	236.3	97.46
3	16	4	top	191.8	80.29
3	16	5	top	220.78	89.84
3	16	6	top	247.61	102.53
3	16	7	top	390.42	158.94
3	16	8	top	483.28	196.42
3	16	9	top	330.42	132.83
3	16	10	top	327.47	131.52
3	12	1	top	242.3	99.58
3	12	2	top	385.81	157.48
3	12	3	top	350.78	140.9
3	12	4	top	290.65	117
3	12	5	top	260.2	105.19
3	12	6	top	180.88	73.4
3	12	7	top	195.96	79.85
3	12	8	top	210.78	85.3
3	12	9	top	200.45	80.24
3	12	10	top	161.34	65.38
3	24	1	top	328.32	131.62
3	24	2	top	511.12	206.52
3	24	3	top	514.98	205.25
3	24	4	top	460.67	181.47
3	24	5	top	324.94	127.14
3	24	6	top	389.89	158.63
3	24	7	top	663.39	298.09
3	24	8	top	679.23	309.94
3	24	9	top	558.34	231.22
3	24	10	top	370.15	144.82
1	12	1	middle	132.54	54.34
1	12	2	middle	159.7	65.39
1	12	3	middle	100.96	44.63
1	12	4	middle	151.28	62.78
1	12	5	middle	125.12	52.26
1	12	6	middle	153.27	68.02
1	12	7	middle	191.91	90.33
1	12	8	middle	146.46	79.89
1	12	9	middle	173.05	81.47
1	12	10	middle	75.9	38.52
1	36	1	middle	8.58	16.69
1	36	2	middle	4.94	19.45
1	36	3	middle	179.42	101.28
1	36	4	middle	12.33	21.27
1	36	5	middle	49.1	33.05
1	36	6	middle	75.19	42.81
1	36	7	middle	92.51	55.66
1	36	8	middle	81.97	49.89
1	36	9	middle	23.08	27.82
1	36	10	middle	55.48	33.03
1	24	1	middle	72.74	43.86
1	24	2	middle	24.44	25.19
1	24	3	middle	127.02	71.56
1	24	4	middle	11.31	18.88
1	24	5	middle	159.8	75.37
1	24	6	middle	27.32	23.35
1	24	7	middle	28.31	26.01
1	24	8	middle	149.19	87.77
1	24	9	middle	30.98	26.35
1	24	10	middle	9.01	19.14
1	16	1	middle	104.27	60.24
1	16	2	middle	160.32	89.28
1	16	3	middle	155.32	84.92
1	16	4	middle	19.22	20.98
1	16	5	middle	57.71	35.7
1	16	6	middle	61.13	37.22
1	16	7	middle	18.6	22.57
1	16	8	middle	36.85	28.93
1	16	9	middle	132.59	63.6
1	16	10	middle	128.97	61.45
2	16	1	middle	44.42	36.64
2	16	2	middle	24.05	24.19
2	16	3	middle	169.4	96.39
2	16	4	middle	104.57	53.23
2	16	5	middle	165.88	78.37
2	16	6	middle	160.82	93.06
2	16	7	middle	9.21	21.87
2	16	8	middle	174.55	102.94
2	16	9	middle	45.66	31.5
2	16	10	middle	69.9	39.71
2	24	1	middle	37.85	29.9
2	24	2	middle	11.33	20.94
2	24	3	middle	63.61	41.01
2	24	4	middle	45.76	34.26
2	24	5	middle	27.44	24.46
2	24	6	middle	13.51	21.31
2	24	7	middle	20.12	21.59
2	24	8	middle	11.43	20.34
2	24	9	middle	81.66	48.67
2	24	10	middle	81.95	46.23
2	36	1	middle	8.12	17.18
2	36	2	middle	69.73	48.18
2	36	3	middle	4.7	18.12
2	36	4	middle	17.21	21.4
2	36	5	middle	25.46	20.45
2	36	6	middle	99.29	54.92
2	36	7	middle	22.48	21.29
2	36	8	middle	19.39	24.97
2	36	9	middle	20.07	27.09
2	36	10	middle	12.21	15.79
2	12	1	middle	64.72	35.72
2	12	2	middle	146.9	70.24
2	12	3	middle	45.92	32.16
2	12	4	middle	165.83	74.26
2	12	5	middle	50.36	29.01
2	12	6	middle	14.23	17.23
2	12	7	middle	178.45	80.36
2	12	8	middle	54.12	30.79
2	12	9	middle	224.46	96.97
2	12	10	middle	177.46	82.22
3	36	1	middle	5.86	14.3
3	36	2	middle	86.35	61.72
3	36	3	middle	53.63	45.6
3	36	4	middle	2.18	12.94
3	36	5	middle	12.35	14.36
3	36	6	middle	10.91	19.3
3	36	7	middle	25.31	25.12
3	36	8	middle	5.69	17.57
3	36	9	middle	1.43	11.66
3	36	10	middle	5.31	13.12
3	16	1	middle	25.94	27.66
3	16	2	middle	156.2	75.24
3	16	3	middle	12.98	15.64
3	16	4	middle	8	13.55
3	16	5	middle	64.61	38.13
3	16	6	middle	87.68	47.4
3	16	7	middle	186.11	86.82
3	16	8	middle	85.53	47.76
3	16	9	middle	123.68	67.84
3	16	10	middle	24.39	26.27
3	12	1	middle	57.64	37.34
3	12	2	middle	6.31	27.55
3	12	3	middle	70.58	38.42
3	12	4	middle	181.03	81.86
3	12	5	middle	17.67	16.16
3	12	6	middle	152.5	71.32
3	12	7	middle	155.44	67.67
3	12	8	middle	126.79	60.63
3	12	9	middle	179.96	77.69
3	12	10	middle	20.51	17.07
3	24	1	middle	110.24	58.59
3	24	2	middle	6.71	16.17
3	24	3	middle	17.37	21.07
3	24	4	middle	21.55	21.43
3	24	5	middle	8.71	14.32
3	24	6	middle	33.61	23.9
3	24	7	middle	166.25	82.41
3	24	8	middle	37.4	29.73
3	24	9	middle	77.06	49.71
3	24	10	middle	161.51	87.57
1	12	1	bottom	10.43	9.98
1	12	2	bottom	34.95	21.08
1	12	3	bottom	3.65	5.8
1	12	4	bottom	85.26	40.9
1	12	5	bottom	7.2	7.89
1	12	6	bottom	94.35	46.71
1	12	7	bottom	113.24	59.85
1	12	8	bottom	4.52	7.39
1	12	9	bottom	107.5	55.12
1	12	10	bottom	24.23	14.83
1	36	1	bottom	21.25	17.57
1	36	2	bottom	2.59	6.1
1	36	3	bottom	3.05	7.27
1	36	4	bottom	5.27	8.57
1	36	5	bottom	9.6	9.15
1	36	6	bottom	3.81	7.87
1	36	7	bottom	4.22	10.01
1	36	8	bottom	5.87	12.21
1	36	9	bottom	3.54	10.07
1	36	10	bottom	6.04	10.27
1	24	1	bottom	3.6	8.38
1	24	2	bottom	7.85	10.51
1	24	3	bottom	5.47	12.52
1	24	4	bottom	4.92	11.1
1	24	5	bottom	2.89	8.36
1	24	6	bottom	7.55	13.02
1	24	7	bottom	6.86	13.03
1	24	8	bottom	6.66	14.52
1	24	9	bottom	28.46	23.97
1	24	10	bottom	2.06	8.2
1	16	1	bottom	4.02	11.15
1	16	2	bottom	12.14	17.42
1	16	3	bottom	85.1	53.3
1	16	4	bottom	5.82	10.88
1	16	5	bottom	5.73	9.71
1	16	6	bottom	3.57	11.99
1	16	7	bottom	11.29	18.21
1	16	8	bottom	7.01	14.79
1	16	9	bottom	16.69	17.45
1	16	10	bottom	8.57	12.15
2	16	1	bottom	19.97	21.28
2	16	2	bottom	7.58	17
2	16	3	bottom	11.78	16.17
2	16	4	bottom	6.64	13.66
2	16	5	bottom	28.75	22.32
2	16	6	bottom	106.36	66.94
2	16	7	bottom	19.12	21.14
2	16	8	bottom	20.12	22.62
2	16	9	bottom	4.71	11.49
2	16	10	bottom	3.47	6.98
2	24	1	bottom	6.33	9.81
2	24	2	bottom	10.16	11.57
2	24	3	bottom	3.68	8.63
2	24	4	bottom	18.28	18.84
2	24	5	bottom	2.96	9.26
2	24	6	bottom	5.16	9.61
2	24	7	bottom	2.11	6.14
2	24	8	bottom	19.3	17.96
2	24	9	bottom	2.97	8.89
2	24	10	bottom	2.77	7.62
2	36	1	bottom	3.75	11.49
2	36	2	bottom	3.94	10.54
2	36	3	bottom	2.73	8.87
2	36	4	bottom	2.96	8.08
2	36	5	bottom	2.12	5.48
2	36	6	bottom	21.51	18.13
2	36	7	bottom	3.21	8.66
2	36	8	bottom	4.17	11.54
2	36	9	bottom	4.74	10.88
2	36	10	bottom	7.21	11.15
2	12	1	bottom	49.81	29.11
2	12	2	bottom	86.68	48.14
2	12	3	bottom	66.04	40.9
2	12	4	bottom	22.8	21.49
2	12	5	bottom	6.06	11.28
2	12	6	bottom	31.7	21.47
2	12	7	bottom	12.41	13.25
2	12	8	bottom	10.04	15.12
2	12	9	bottom	0.86	-1.55
2	12	10	bottom	18.19	16.95
3	36	1	bottom	6.67	11.38
3	36	2	bottom	1.9	9.48
3	36	3	bottom	6.75	12.89
3	36	4	bottom	4	10.15
3	36	5	bottom	1.26	3.89
3	36	6	bottom	4.3	10.36
3	36	7	bottom	4.13	7.74
3	36	8	bottom	1.74	8.45
3	36	9	bottom	15.25	15.65
3	36	10	bottom	4.79	7.46
3	16	1	bottom	37.64	28.06
3	16	2	bottom	64.75	39.63
3	16	3	bottom	4.41	9.85
3	16	4	bottom	6.28	9.28
3	16	5	bottom	2.63	6.55
3	16	6	bottom	40.2	31.42
3	16	7	bottom	28.44	23.05
3	16	8	bottom	8.44	12.33
3	16	9	bottom	35.73	26.02
3	16	10	bottom	16.34	14.24
3	12	1	bottom	76.5	43.46
3	12	2	bottom	49.29	32.33
3	12	3	bottom	7.79	10.21
3	12	4	bottom	60.7	35.29
3	12	5	bottom	5.63	8.35
3	12	6	bottom	22.89	15.88
3	12	7	bottom	41.61	26.02
3	12	8	bottom	7.87	12.47
3	12	9	bottom	64.2	36.39
3	12	10	bottom	39.17	21.83
3	24	1	bottom	3.4	8.83
3	24	2	bottom	15.5	16.49
3	24	3	bottom	59.15	38.82
3	24	4	bottom	24.73	19.69
3	24	5	bottom	15.88	11.91
3	24	6	bottom	62.37	34.96
3	24	7	bottom	5.93	11.51
3	24	8	bottom	8.57	11.66
3	24	9	bottom	3.74	5.7
3	24	10	bottom	3.88	5.07
