# Supplementary material for: The effects of plant density and duration of vegetative growth phase on agronomic traits of medicinal cannabis (Cannabis sativa L.): A regression analysis
Source: PLoS One. 2024 Dec 30;19(12):e0315951. doi: 10.1371/journal.pone.0315951 (PMC11684660; doi:10.1371/journal.pone.0315951)
Supplement: S2 Data — (XLSX) [file pone.0315951.s007.xlsx]

## Sheet: biomass all harvests
Date	harvest	block	DVP	plot	plant	substrate	cbda	yield	cbd_yield	leaf	stem	HI	leaf_frac	stem_frac	biomass total	# inflorescences	leafarea
30.03.22	1	1	1	3	A	torf	0	0	0	0.3915	0.1018	0	0.79363	0.20637	0.4933	0	109.36
30.03.22	1	2	1	4	A	torf	0	0	0	0.5063	0.1821	0	0.73547	0.26453	0.6884	0	125.15
30.03.22	1	3	1	1	A	torf	0	0	0	0.4585	0.1525	0	0.75041	0.24959	0.611	0	97.49
30.03.22	1	1	2	2	A	torf	0	0	0	1.19	0.463	0	0.7199	0.2801	1.653	0	285.93
30.03.22	1	2	2	1	A	torf	0	0	0	2.01	0.7935	0	0.71696	0.28304	2.8035	0	509.93
30.03.22	1	3	2	4	A	torf	0	0	0	1.19	0.4451	0	0.72778	0.27222	1.6351	0	309.02
30.03.22	1	1	3	4	A	torf	0	0	0	4.97	2.2543	0	0.68796	0.31204	7.2243	0	1608.66
30.03.22	1	2	3	2	A	torf	0	0	0	4.73	1.9658	0	0.70641	0.29359	6.6958	0	1500.7
30.03.22	1	3	3	3	A	torf	0	0	0	4.69	2.0791	0	0.69285	0.30715	6.7691	0	1440.04
30.03.22	1	1	4	1	A	torf	0	0	0	6.48	3.3327	0	0.66037	0.33963	9.8127	0	2139.54
30.03.22	1	2	4	3	A	torf	0	0	0	9.49	4.9352	0	0.65788	0.34212	14.4252	0	2639.45
30.03.22	1	3	4	2	A	torf	0	0	0	6.71	3.5909	0	0.6514	0.3486	10.3009	0	2222.28
30.03.22	1	1	1	3	A	torffrei	0	0	0	0.4746	0.179	0	0.72613	0.27387	0.6536	0	124.01
30.03.22	1	2	1	4	A	torffrei	0	0	0	0.6517	0.23	0	0.73914	0.26086	0.8817	0	185.45
30.03.22	1	3	1	1	A	torffrei	0	0	0	0.5281	0.1835	0	0.74213	0.25787	0.7116	0	138.94
30.03.22	1	1	2	2	A	torffrei	0	0	0	2.09	0.9144	0	0.69565	0.30435	3.0044	0	653.38
30.03.22	1	2	2	1	A	torffrei	0	0	0	2.1	0.7954	0	0.72529	0.27471	2.8954	0	632.54
30.03.22	1	3	2	4	A	torffrei	0	0	0	1.87	0.8273	0	0.69329	0.30671	2.6973	0	447.58
30.03.22	1	1	3	4	A	torffrei	0	0	0	5.02	2.7081	0	0.64958	0.35042	7.7281	0	1734.09
30.03.22	1	2	3	2	A	torffrei	0	0	0	5.05	2.4167	0	0.67634	0.32366	7.4667	0	1594.31
30.03.22	1	3	3	3	A	torffrei	0	0	0	6.53	3.1736	0	0.67295	0.32705	9.7036	0	1996.13
30.03.22	1	1	4	1	A	torffrei	0	0	0	3.4	1.9544	0	0.63499	0.36501	5.3544	0	1346.27
30.03.22	1	2	4	3	A	torffrei	0	0	0	10.01	6.0263	0	0.62421	0.37579	16.0363	0	3180.87
30.03.22	1	3	4	2	A	torffrei	0	0	0	8.36	4.899	0	0.63052	0.36948	13.259	0	2650.47
19.04.22	2	1	1	3	B	torf	0	0	0	3.46	1.92	0	0.64312	0.35688	5.38	0	988.66
19.04.22	2	1	1	3	A	torf	0	0	0	3.32	2.04	0	0.6194	0.3806	5.36	0	989.29
19.04.22	2	2	1	4	B	torf	0	0	0	2.74	1.74	0	0.61161	0.38839	4.48	0	656.06
19.04.22	2	2	1	4	A	torf	0	0	0	3.64	1.59	0	0.69598	0.30402	5.23	0	1115.26
19.04.22	2	3	1	1	B	torf	0	0	0	3.62	1.99	0	0.64528	0.35472	5.61	0	893.96
19.04.22	2	3	1	1	A	torf	0	0	0	2.99	1.89	0	0.6127	0.3873	4.88	0	965.3
19.04.22	2	1	2	2	B	torf	0	0	0	7.51	4.88	0	0.60613	0.39387	12.39	0	2244.9
19.04.22	2	1	2	2	A	torf	0	0	0	6.66	4.72	0	0.58524	0.41476	11.38	0	2061.65
19.04.22	2	2	2	1	B	torf	0	0	0	7.74	5.08	0	0.60374	0.39626	12.82	0	2254.91
19.04.22	2	2	2	1	A	torf	0	0	0	9.47	6.38	0	0.59748	0.40252	15.85	0	2745.53
19.04.22	2	3	2	4	B	torf	0	0	0	6.75	4.22	0	0.61531	0.38469	10.97	0	1979.93
19.04.22	2	3	2	4	A	torf	0	0	0	5.27	3.05	0	0.63341	0.36659	8.32	0	1882.18
19.04.22	2	1	3	4	B	torf	0	0	0	17.61	12.33	0	0.58818	0.41182	29.94	0	3546.85
19.04.22	2	1	3	4	A	torf	0	0	0	9	6.43	0	0.58328	0.41672	15.43	0	2956.93
19.04.22	2	2	3	2	B	torf	0	0	0	13.49	11.3	0	0.54417	0.45583	24.79	0	3731.73
19.04.22	2	2	3	2	A	torf	0	0	0	8.6	5.37	0	0.6156	0.3844	13.97	0	3171.16
19.04.22	2	3	3	3	B	torf	0	0	0	14.61	8.32	0	0.63716	0.36284	22.93	0	3667.76
19.04.22	2	3	3	3	A	torf	0	0	0	10.75	9.64	0	0.52722	0.47278	20.39	0	3712.14
19.04.22	2	1	4	1	B	torf	0	0	0	12.63	9.12	0	0.58069	0.41931	21.75	0	4331.05
19.04.22	2	1	4	1	A	torf	0	0	0	12.53	10.08	0	0.55418	0.44582	22.61	0	4326.1
19.04.22	2	2	4	3	B	torf	0	0	0	15.08	12.6	0	0.5448	0.4552	27.68	0	3792.67
19.04.22	2	2	4	3	A	torf	0	0	0	20.25	15.54	0	0.5658	0.4342	35.79	0	5596.41
19.04.22	2	3	4	2	B	torf	0	0	0	9.61	6.98	0	0.57926	0.42074	16.59	0	3150.95
19.04.22	2	3	4	2	A	torf	0	0	0	18.2	13.57	0	0.57287	0.42713	31.77	0	4496.39
19.04.22	2	1	1	3	B	torffrei	0	0	0	4.16	2.87	0	0.59175	0.40825	7.03	0	1263.16
19.04.22	2	1	1	3	A	torffrei	0	0	0	3.69	2.72	0	0.57566	0.42434	6.41	0	1334.06
19.04.22	2	2	1	4	B	torffrei	0	0	0	2.41	1.58	0	0.60401	0.39599	3.99	0	675.97
19.04.22	2	2	1	4	A	torffrei	0	0	0	5.17	3.45	0	0.59977	0.40023	8.62	0	1497.73
19.04.22	2	3	1	1	B	torffrei	0	0	0	2.71	2.08	0	0.56576	0.43424	4.79	0	835.43
19.04.22	2	3	1	1	A	torffrei	0	0	0	3.23	2.09	0	0.60714	0.39286	5.32	0	1099.11
19.04.22	2	1	2	2	B	torffrei	0	0	0	7.01	4.88	0	0.58957	0.41043	11.89	0	2439.46
19.04.22	2	1	2	2	A	torffrei	0	0	0	5.7	4.87	0	0.53926	0.46074	10.57	0	2058.29
19.04.22	2	2	2	1	B	torffrei	0	0	0	8.74	6.67	0	0.56716	0.43284	15.41	0	2640.46
19.04.22	2	2	2	1	A	torffrei	0	0	0	6.71	6.02	0	0.5271	0.4729	12.73	0	2191.23
19.04.22	2	3	2	4	B	torffrei	0	0	0	7.08	5.03	0	0.58464	0.41536	12.11	0	2328.29
19.04.22	2	3	2	4	A	torffrei	0	0	0	8.28	6.66	0	0.55422	0.44578	14.94	0	2457.84
19.04.22	2	1	3	4	B	torffrei	0	0	0	16.76	12.83	0	0.56641	0.43359	29.59	0	3925.96
19.04.22	2	1	3	4	A	torffrei	0	0	0	12.78	11.31	0	0.53051	0.46949	24.09	0	3724.39
19.04.22	2	2	3	2	B	torffrei	0	0	0	14.12	10.75	0	0.56775	0.43225	24.87	0	3689.88
19.04.22	2	2	3	2	A	torffrei	0	0	0	11.47	10.77	0	0.51574	0.48426	22.24	0	3670.16
19.04.22	2	3	3	3	B	torffrei	0	0	0	17.16	13.36	0	0.56225	0.43775	30.52	0	3379.99
19.04.22	2	3	3	3	A	torffrei	0	0	0	18.67	15	0	0.5545	0.4455	33.67	0	3933.5
19.04.22	2	1	4	1	B	torffrei	0	0	0	16.46	13.4	0	0.55124	0.44876	29.86	0	3812.86
19.04.22	2	1	4	1	A	torffrei	0	0	0	14.68	14.56	0	0.50205	0.49795	29.24	0	4252.08
19.04.22	2	2	4	3	B	torffrei	0	0	0	16.59	13.66	0	0.54843	0.45157	30.25	0	3375.05
19.04.22	2	2	4	3	A	torffrei	0	0	0	14.82	13.1	0	0.5308	0.4692	27.92	0	4793.2
19.04.22	2	3	4	2	B	torffrei	0	0	0	10.24	7.27	0	0.58481	0.41519	17.51	0	3532.99
19.04.22	2	3	4	2	A	torffrei	0	0	0	11.85	11.3	0	0.51188	0.48812	23.15	0	3944.04
04.05.22	3	1	1	3	B	torf	0	6.136	0	4.24	2.15	0.48986	0.3385	0.17164	12.526	0	1131.07
04.05.22	3	1	1	3	A	torf	0	4.856	0	3.23	1.93	0.48482	0.32248	0.19269	10.016	0	906.1
04.05.22	3	2	1	4	B	torf	0	6.09	0	4.55	2.64	0.45858	0.34262	0.1988	13.28	0	1184.67
04.05.22	3	2	1	4	A	torf	0	7.814	0	5.56	3.25	0.47004	0.33446	0.1955	16.624	0	1309.22
04.05.22	3	3	1	1	B	torf	0	3.85	0	3.2	1.87	0.43161	0.35874	0.20964	8.92	0	916.22
04.05.22	3	3	1	1	A	torf	0	4.694	0	4.68	2.65	0.39039	0.38922	0.22039	12.024	0	1064.08
04.05.22	3	1	2	2	B	torf	0	11.376	0	9.87	8.09	0.38778	0.33645	0.27577	29.336	0	2755.91
04.05.22	3	1	2	2	A	torf	0	10.426	0	6.07	4.6	0.49422	0.28773	0.21805	21.096	0	1856.9
04.05.22	3	2	2	1	B	torf	0	8.704	0	7.73	5.87	0.39024	0.34657	0.26318	22.304	0	1965.96
04.05.22	3	2	2	1	A	torf	0	8.75	0	8.42	6	0.37764	0.3634	0.25896	23.17	0	2378.02
04.05.22	3	3	2	4	B	torf	0	6.874	0	6.86	4.09	0.38566	0.38487	0.22947	17.824	0	1817.36
04.05.22	3	3	2	4	A	torf	0	6.964	0	7.01	4.71	0.37273	0.37519	0.25209	18.684	0	2526.45
04.05.22	3	1	3	4	B	torf	0	14.726	0	15.06	13.48	0.34036	0.34808	0.31156	43.266	0	3672.67
04.05.22	3	1	3	4	A	torf	0	13.844	0	11.47	9.68	0.39561	0.32777	0.27662	34.994	0	3484.12
04.05.22	3	2	3	2	B	torf	0	13.018	0	13.11	10.2	0.35835	0.36088	0.28078	36.328	0	4030.33
04.05.22	3	2	3	2	A	torf	0	13.392	0	17.27	13.48	0.30338	0.39124	0.30538	44.142	0	3177.54
04.05.22	3	3	3	3	B	torf	0	16.018	0	18.87	14.39	0.32505	0.38293	0.29202	49.278	0	3818.75
04.05.22	3	3	3	3	A	torf	0	9.964	0	11.05	8.31	0.33979	0.37682	0.28339	29.324	0	3352.2
04.05.22	3	1	4	1	B	torf	0	16.804	0	27.17	20.63	0.26011	0.42056	0.31933	64.604	0	4973.07
04.05.22	3	1	4	1	A	torf	0	11.134	0	11.52	10.18	0.3391	0.35086	0.31004	32.834	0	4205.96
04.05.22	3	2	4	3	B	torf	0	15.71	0	19.94	15.37	0.30792	0.39083	0.30125	51.02	0	4544.5
04.05.22	3	2	4	3	A	torf	0	12.26	0	15.34	12.39	0.30658	0.3836	0.30983	39.99	0	4586.12
04.05.22	3	3	4	2	B	torf	0	15.876	0	22.69	17.93	0.28101	0.40162	0.31737	56.496	0	4988.7
04.05.22	3	3	4	2	A	torf	0	11.28	0	15.95	11.46	0.29155	0.41225	0.2962	38.69	0	5202.59
04.05.22	3	1	1	3	B	torffrei	0	5.798	0	3.5	2.19	0.5047	0.30467	0.19063	11.488	0	1100.83
04.05.22	3	1	1	3	A	torffrei	0	4.076	0	3.24	2.07	0.43426	0.34519	0.22054	9.386	0	885.65
04.05.22	3	2	1	4	B	torffrei	0	5.7	0	4.47	2.73	0.44186	0.34651	0.21163	12.9	0	1324.55
04.05.22	3	2	1	4	A	torffrei	0	10.044	0	6.87	4.98	0.45876	0.31378	0.22746	21.894	0	1616.27
04.05.22	3	3	1	1	B	torffrei	0	3.674	0	2.69	1.6	0.46133	0.33777	0.2009	7.964	0	870.38
04.05.22	3	3	1	1	A	torffrei	0	6.87	0	6	4.66	0.3919	0.34227	0.26583	17.53	0	1597.45
04.05.22	3	1	2	2	B	torffrei	0	13.56	0	9.25	8.24	0.43671	0.29791	0.26538	31.05	0	2688.65
04.05.22	3	1	2	2	A	torffrei	0	13.018	0	11.1	10.05	0.381	0.32487	0.29413	34.168	0	2613.76
04.05.22	3	2	2	1	B	torffrei	0	11.512	0	11.16	9.62	0.3565	0.3456	0.29791	32.292	0	3134.64
04.05.22	3	2	2	1	A	torffrei	0	4.618	0	6.26	5.32	0.2851	0.38647	0.32844	16.198	0	1876.11
04.05.22	3	3	2	4	B	torffrei	0	11.022	0	10.52	8.36	0.3686	0.35182	0.27958	29.902	0	3040.7
04.05.22	3	3	2	4	A	torffrei	0	6.156	0	6.41	5.01	0.35025	0.3647	0.28505	17.576	0	2090.98
04.05.22	3	1	3	4	B	torffrei	0	9.842	0	8.42	6.64	0.39523	0.33813	0.26665	24.902	0	2018.9
04.05.22	3	1	3	4	A	torffrei	0	13.25	0	13.86	12.38	0.33553	0.35097	0.3135	39.49	0	3740.21
04.05.22	3	2	3	2	B	torffrei	0	12.134	0	15.29	12.08	0.30716	0.38705	0.30579	39.504	0	3387.69
04.05.22	3	2	3	2	A	torffrei	0	12.418	0	12.39	12	0.33737	0.33661	0.32602	36.808	0	3268.42
04.05.22	3	3	3	3	B	torffrei	0	8.266	0	10.61	8.2	0.30529	0.39186	0.30285	27.076	0	3067.73
04.05.22	3	3	3	3	A	torffrei	0	11.43	0	15.69	11.56	0.2955	0.40564	0.29886	38.68	0	3712.98
04.05.22	3	1	4	1	B	torffrei	0	10.51	0	11.38	9.02	0.34002	0.36817	0.29181	30.91	0	3947.1
04.05.22	3	1	4	1	A	torffrei	0	13.944	0	16.65	16.66	0.29509	0.35235	0.35256	47.254	0	4480.4
04.05.22	3	2	4	3	B	torffrei	0	15.402	0	19.98	17.8	0.28961	0.37569	0.3347	53.182	0	4341.17
04.05.22	3	2	4	3	A	torffrei	0	9.976	0	14.66	14.15	0.25721	0.37797	0.36482	38.786	0	4443.6
04.05.22	3	3	4	2	B	torffrei	0	14.05	0	18.99	15.55	0.28915	0.39082	0.32002	48.59	0	3916.66
04.05.22	3	3	4	2	A	torffrei	0	10.95	0	13.74	11.65	0.30132	0.3781	0.32058	36.34	0	4779.77
18.05.22	4	1	1	2	A	torf	0	7.764	0	3.69	2.04	0.57537	0.27345	0.15118	13.494	0	.
18.05.22	4	2	1	4	A	torf	0	13	0	4.99	3.16	0.61466	0.23593	0.14941	21.15	0	.
18.05.22	4	3	1	1	A	torf	0	9.858	0	4.75	2.02	0.59286	0.28566	0.12148	16.628	0	.
18.05.22	4	1	2	2	A	torf	0	11.526	0	5.52	4.18	0.54301	0.26006	0.19693	21.226	0	.
18.05.22	4	2	2	1	A	torf	0	18.686	0	9.71	8.43	0.50741	0.26367	0.22891	36.826	0	.
18.05.22	4	3	2	4	A	torf	0	10.586	0	6.17	3.76	0.51599	0.30074	0.18327	20.516	0	.
18.05.22	4	1	3	4	A	torf	0	26.62	0	16.42	13.66	0.46949	0.28959	0.24092	56.7	0	.
18.05.22	4	2	3	2	A	torf	0	27.488	0	19.43	15.21	0.44244	0.31274	0.24482	62.128	0	.
18.05.22	4	3	3	3	A	torf	0	21.68	0	15.44	11.63	0.44472	0.31672	0.23856	48.75	0	.
18.05.22	4	1	4	1	A	torf	0	13.414	0	11.75	8.87	0.39414	0.34524	0.26062	34.034	0	.
18.05.22	4	2	4	3	A	torf	0	23.54	0	16.11	16.41	0.41991	0.28737	0.29272	56.06	0	.
18.05.22	4	3	4	2	A	torf	0	21.276	0	13.99	12.64	0.44412	0.29203	0.26385	47.906	0	.
18.05.22	4	1	1	2	A	torffrei	0	14.086	0	7.09	4.58	0.5469	0.27528	0.17782	25.756	0	.
18.05.22	4	2	1	4	A	torffrei	0	9.601	0	7.73	5.27	0.4248	0.34202	0.23318	22.601	0	.
18.05.22	4	3	1	1	A	torffrei	0	12.178	0	4.7	4.19	0.57803	0.22309	0.19888	21.068	0	.
18.05.22	4	1	2	2	A	torffrei	0	14.068	0	10.07	8.5	0.43103	0.30854	0.26043	32.638	0	.
18.05.22	4	2	2	1	A	torffrei	0	17.56	0	13.12	9.77	0.43412	0.32435	0.24153	40.45	0	.
18.05.22	4	3	2	4	A	torffrei	0	18.692	0	10.14	7.72	0.51138	0.27741	0.21121	36.552	0	.
18.05.22	4	1	3	4	A	torffrei	0	24.692	0	17.59	15.22	0.42941	0.3059	0.26469	57.502	0	.
18.05.22	4	2	3	2	A	torffrei	0	22.542	0	15.57	14.08	0.43191	0.29832	0.26977	52.192	0	.
18.05.22	4	3	3	3	A	torffrei	0	20.378	0	14.13	10.47	0.45307	0.31415	0.23278	44.978	0	.
18.05.22	4	1	4	1	A	torffrei	0	25.222	0	18.23	19.05	0.40354	0.29167	0.30479	62.502	0	.
18.05.22	4	2	4	3	A	torffrei	0	26.624	0	17.46	19.19	0.42077	0.27594	0.30328	63.274	0	.
18.05.22	4	3	4	2	A	torffrei	0	31.9501	0	16.46	14.02	0.51177	0.26365	0.22457	62.4301	0	.
01.06.23	5	1	4	1	A	torf	6.34937	43.29	2.74864	15.67	15.44	0.58185	0.21062	0.20753	74.4	212	.
01.06.23	5	1	4	1	B	torf	5.84144	27.03	1.57894	12.73	12.61	0.51614	0.24308	0.24079	52.37	.	.
01.06.23	5	1	3	4	A	torf	6.28868	40.61	2.55383	12.77	12.19	0.61934	0.19475	0.18591	65.57	139	.
01.06.23	5	1	3	4	B	torf	5.32669	12.72	0.67755	10.48	9.06	0.3943	0.32486	0.28084	32.26	.	.
01.06.23	5	1	2	2	A	torf	5.48424	24.92	1.36667	7.71	7.35	0.62331	0.19285	0.18384	39.98	111	.
01.06.23	5	1	2	2	B	torf	4.04678	23.89	0.96678	8.45	6.18	0.6202	0.21937	0.16044	38.52	.	.
01.06.23	5	1	1	3	A	torf	4.00627	17.81	0.71352	7.16	3.2	0.63223	0.25417	0.1136	28.17	53	.
01.06.23	5	1	1	3	B	torf	4.82554	17.37	0.8382	4.78	2.99	0.69093	0.19014	0.11893	25.14	.	.
01.06.23	5	2	4	3	A	torf	6.36142	42.4	2.69724	19.9	18.49	0.52482	0.24632	0.22886	80.79	175	.
01.06.23	5	2	4	3	B	torf	6.38944	42.48	2.71423	21.06	14.59	0.54371	0.26955	0.18674	78.13	.	.
01.06.23	5	2	3	2	A	torf	5.96894	41.28	2.46398	16.83	13.71	0.57477	0.23434	0.19089	71.82	121	.
01.06.23	5	2	3	2	B	torf	4.4142	25.01	1.10399	8.87	7.27	0.60778	0.21555	0.17667	41.15	.	.
01.06.23	5	2	2	1	A	torf	5.15706	25.92	1.33671	8.98	6.9	0.6201	0.21483	0.16507	41.8	120	.
01.06.23	5	2	2	1	B	torf	4.80703	23.42	1.12581	7.31	5.28	0.65037	0.203	0.14663	36.01	.	.
01.06.23	5	2	1	4	A	torf	3.96807	16.71	0.66307	5.3	2.47	0.6826	0.2165	0.1009	24.48	47	.
01.06.23	5	2	1	4	B	torf	4.24104	21.36	0.90589	6.11	3.82	0.68265	0.19527	0.12208	31.29	.	.
01.06.23	5	3	4	2	A	torf	5.07966	25.77	1.30903	12.19	11.39	0.52219	0.24701	0.2308	49.35	115	.
01.06.23	5	3	4	2	B	torf	6.90314	37.23	2.57004	12.67	12.76	0.59416	0.2022	0.20364	62.66	.	.
01.06.23	5	3	3	3	A	torf	6.35021	32.9	2.08922	14.74	10.1	0.5698	0.25528	0.17492	57.74	111	.
01.06.23	5	3	3	3	B	torf	6.92375	30.26	2.09513	12.37	11.66	0.55738	0.22785	0.21477	54.29	.	.
01.06.23	5	3	2	4	A	torf	4.48941	23.13	1.0384	10.16	5.66	0.59384	0.26085	0.14531	38.95	108	.
01.06.23	5	3	2	4	B	torf	5.4277	23.76	1.28962	10.51	8.88	0.55064	0.24357	0.20579	43.15	.	.
01.06.23	5	3	1	1	A	torf	4.45082	15.07	0.67074	5.6	2.41	0.65295	0.24263	0.10442	23.08	65	.
01.06.23	5	3	1	1	B	torf	5.81305	15.56	0.90451	3.83	2.12	0.72338	0.17806	0.09856	21.51	.	.
01.06.23	5	2	3	2	A	torffrei	5.96895	39.16	2.33744	15.81	14.21	0.56606	0.22853	0.20541	69.18	141	.
01.06.23	5	1	4	1	A	torffrei	5.32349	24.08	1.2819	12.35	11.54	0.50198	0.25745	0.24057	47.97	90	.
01.06.23	5	1	4	1	B	torffrei	6.23104	30.18	1.88053	12.79	13.54	0.53406	0.22633	0.2396	56.51	.	.
01.06.23	5	1	3	4	A	torffrei	6.53981	37.06	2.42365	15.16	14.36	0.55662	0.2277	0.21568	66.58	120	.
01.06.23	5	1	3	4	B	torffrei	6.14036	33.83	2.07728	12.9	13.1	0.56544	0.21561	0.21895	59.83	.	.
01.06.23	5	1	2	2	A	torffrei	4.39506	17.88	0.78584	6.01	4.77	0.62387	0.2097	0.16643	28.66	79	.
01.06.23	5	1	2	2	B	torffrei	4.46141	20.58	0.91816	6.19	4.83	0.65127	0.19589	0.15285	31.6	.	.
01.06.23	5	1	1	3	A	torffrei	4.66547	17.31	0.80759	7.71	3.68	0.60314	0.26864	0.12822	28.7	57	.
01.06.23	5	1	1	3	B	torffrei	4.71865	22.89	1.0801	6.05	4.85	0.67742	0.17905	0.14353	33.79	.	.
01.06.23	5	2	4	3	A	torffrei	6.272	39.43	2.47305	18.64	15.24	0.53785	0.25426	0.20788	73.31	149	.
01.06.23	5	2	4	3	B	torffrei	6.50722	34.94	2.27362	10.43	17.48	0.55593	0.16595	0.27812	62.85	.	.
01.06.23	5	2	3	2	B	torffrei	4.63603	22.89	1.06119	9.21	6.81	0.58828	0.2367	0.17502	38.91	.	.
01.06.23	5	2	2	1	A	torffrei	5.14355	28.58	1.47003	10.64	9.18	0.5905	0.21983	0.18967	48.4	61	.
01.06.23	5	2	2	1	B	torffrei	4.50181	14.78	0.66537	4.92	3.62	0.63379	0.21098	0.15523	23.32	.	.
01.06.23	5	2	1	4	A	torffrei	4.3266	20.2	0.87397	7.13	4.47	0.63522	0.22421	0.14057	31.8	78	.
01.06.23	5	2	1	4	B	torffrei	4.44404	14.76	0.65594	3.72	2.19	0.71408	0.17997	0.10595	20.67	.	.
01.06.23	5	3	4	2	A	torffrei	5.76685	33.57	1.93593	12.4	14.58	0.55442	0.20479	0.24079	60.55	117	.
01.06.23	5	3	4	2	B	torffrei	4.46581	22.42	1.00124	10.4	7.27	0.55924	0.25942	0.18134	40.09	.	.
01.06.23	5	3	3	3	A	torffrei	6.11793	33.99	2.07948	12.89	11.92	0.57806	0.21922	0.20272	58.8	103	.
01.06.23	5	3	3	3	B	torffrei	6.53456	29.97	1.95841	14.82	11.54	0.53204	0.26309	0.20486	56.33	.	.
01.06.23	5	3	2	4	A	torffrei	3.53508	15.17	0.53627	7.59	5.88	0.52968	0.26501	0.20531	28.64	103	.
01.06.23	5	3	2	4	B	torffrei	3.98672	22.74	0.90658	8.43	7.42	0.58927	0.21845	0.19228	38.59	.	.
01.06.23	5	3	1	1	A	torffrei	4.27231	15.7	0.67075	5.2	3.9	0.63306	0.20968	0.15726	24.8	79	.
01.06.23	5	3	1	1	B	torffrei	5.71337	13.75	0.78559	4.38	2.25	0.67468	0.21492	0.1104	20.38	.	.

## Sheet: biomass_upper_lower_canopy
block	plot	DVP	substrate	pos	leaf	stem	dry yield	biomass	cbd yield
1	1	4	TP	upper	1.52	2.71	15.26	19.49	1.12537
1	1	4	TP	lower	14.15	12.73	28.03	54.91	1.62327
1	4	3	TP	upper	3.86	3.38	20.53	27.77	1.60898
1	4	3	TP	lower	8.91	8.81	20.08	37.8	0.94485
1	2	2	TP	upper	3.58	2.88	14.73	21.19	0.96214
1	2	2	TP	lower	4.13	4.47	10.19	18.79	0.40453
1	3	1	TP	upper	2.85	1.12	8.7	12.67	0.39752
1	3	1	TP	lower	4.31	2.08	9.11	15.5	0.316
2	3	4	TP	upper	10	5.45	29.19	44.64	1.80981
2	3	4	TP	lower	9.9	13.04	13.21	36.15	0.88743
2	2	3	TP	upper	5.49	3.32	18.49	27.3	1.38272
2	2	3	TP	lower	11.34	10.39	22.79	44.52	1.08125
2	2	3	KK	upper	5.17	3	19.13	27.3	1.36076
2	2	3	KK	lower	10.64	11.21	20.03	41.88	0.97668
2	1	2	TP	upper	2.86	1.38	10.23	14.47	0.54178
2	1	2	TP	lower	6.12	5.52	15.69	27.33	0.79494
2	4	1	TP	upper	2.05	0.6	7.13	9.78	0.31533
2	4	1	TP	lower	3.25	1.87	9.58	14.7	0.34773
3	2	4	TP	upper	3.67	2.11	10.25	16.03	0.6308
3	2	4	TP	lower	8.52	9.28	15.52	33.32	0.67823
3	3	3	TP	upper	3.3	1.63	11.63	16.56	0.80213
3	3	3	TP	lower	11.44	8.47	21.27	41.18	1.28709
3	4	2	TP	upper	3.84	1.3	8.6	13.74	0.45636
3	4	2	TP	lower	6.32	4.36	14.53	25.21	0.58204
3	1	1	TP	upper	2.44	0.81	7.12	10.37	0.36581
3	1	1	TP	lower	3.16	1.6	7.95	12.71	0.30493
1	1	4	KK	upper	4.04	2.6	13.65	20.29	0.83109
1	1	4	KK	lower	8.31	8.94	10.43	27.68	0.45081
1	4	3	KK	upper	7.81	4.27	27.02	39.1	1.84439
1	4	3	KK	lower	7.35	10.09	10.04	27.48	0.57926
1	2	2	KK	upper	2.25	1.07	10.17	13.49	0.52986
1	2	2	KK	lower	3.76	3.7	7.71	15.17	0.25598
1	3	1	KK	upper	1.39	0.48	5.27	7.14	0.27137
1	3	1	KK	lower	6.32	3.2	12.04	21.56	0.53622
2	3	4	KK	upper	7.54	3.72	20.92	32.18	1.45626
2	3	4	KK	lower	11.1	11.52	18.51	41.13	1.01679
2	1	2	KK	upper	4.33	2.1	14.45	20.88	0.7939
2	1	2	KK	lower	6.31	7.08	14.13	27.52	0.67613
2	4	1	KK	upper	2.81	1.04	11.22	15.07	0.51258
2	4	1	KK	lower	4.32	3.43	8.98	16.73	0.36139
3	2	4	KK	upper	3.47	3.04	15.31	21.82	1.13008
3	2	4	KK	lower	8.93	11.54	18.26	38.73	0.80585
3	3	3	KK	upper	4.21	2.26	12.91	19.38	0.86551
3	3	3	KK	lower	8.68	9.66	21.08	39.42	1.21397
3	4	2	KK	upper	1.69	0.9	5.29	7.88	0.23607
3	4	2	KK	lower	5.9	4.98	9.88	20.76	0.30021
3	1	1	KK	upper	1.59	0.82	6.95	9.36	0.31737
3	1	1	KK	lower	3.61	3.08	8.75	15.44	0.35338

## Sheet: inflorescence fractions
block	plot	DVP	substrate	fraction	cbda (%)	dry mass	nr_buds	avg_bud_mass
1	1	4	TP	MAI	6.46852	1.9	1	1.9
1	1	4	TP	upper	7.50347	13.36	35	0.381714
1	1	4	TP	lower	5.79121	28.03	176	0.159261
1	4	3	TP	MAI	7.54179	2.93	1	2.93
1	4	3	TP	upper	7.88639	17.6	50	0.352
1	4	3	TP	lower	4.70544	20.08	88	0.228182
1	2	2	TP	MAI	5.39085	3.17	1	3.17
1	2	2	TP	upper	6.84475	11.56	35	0.330286
1	2	2	TP	lower	3.96988	10.19	75	0.135867
1	3	1	TP	MAI	4.59594	2.85	1	2.85
1	3	1	TP	upper	4.55611	5.85	12	0.4875
1	3	1	TP	lower	3.46872	9.11	40	0.22775
2	3	4	TP	MAI	6.98358	3.54	1	3.54
2	3	4	TP	upper	6.09197	25.65	59	0.434746
2	3	4	TP	lower	6.71789	13.21	115	0.11487
2	2	3	TP	MAI	6.31552	4.22	1	4.22
2	2	3	TP	upper	7.82207	14.27	23	0.620435
2	2	3	TP	lower	4.74441	22.79	97	0.234948
2	1	2	TP	MAI	5.37644	1.35	1	1.35
2	1	2	TP	upper	5.28371	8.88	23	0.386087
2	1	2	TP	lower	5.06651	15.69	96	0.163438
2	4	1	TP	MAI	4.87882	2.25	1	2.25
2	4	1	TP	upper	4.21231	4.88	12	0.406667
2	4	1	TP	lower	3.62976	9.58	34	0.281765
3	2	4	TP	MAI	6.61945	2.96	1	2.96
3	2	4	TP	upper	5.96519	7.29	24	0.30375
3	2	4	TP	lower	4.37004	15.52	90	0.172444
3	3	3	TP	MAI	6.39334	3.35	1	3.35
3	3	3	TP	upper	7.10088	8.28	14	0.591429
3	3	3	TP	lower	6.0512	21.27	96	0.221562
3	4	2	TP	MAI	5.92139	2.02	1	2.02
3	4	2	TP	upper	5.1177	6.58	33	0.199394
3	4	2	TP	lower	4.0058	14.53	74	0.196351
3	1	1	TP	MAI	6.53296	1.35	1	1.35
3	1	1	TP	upper	4.81134	5.77	33	0.174848
3	1	1	TP	lower	3.8356	7.95	31	0.256452
1	1	4	KK	MAI	6.24648	4.06	1	4.06
1	1	4	KK	upper	6.02174	9.59	25	0.3836
1	1	4	KK	lower	4.3222	10.43	64	0.162969
1	4	3	KK	MAI	7.51659	4.29	1	4.29
1	4	3	KK	upper	6.6957	22.73	44	0.516591
1	4	3	KK	lower	5.76952	10.04	75	0.133867
1	2	2	KK	MAI	5.89574	3.79	1	3.79
1	2	2	KK	upper	4.8027	6.38	13	0.490769
1	2	2	KK	lower	3.32005	7.71	65	0.118615
1	3	1	KK	MAI	4.7962	2.33	1	2.33
1	3	1	KK	upper	5.42922	2.94	6	0.49
1	3	1	KK	lower	4.45367	12.04	50	0.2408
2	3	4	KK	MAI	6.38617	3.88	1	3.88
2	3	4	KK	upper	7.09203	17.04	38	0.448421
2	3	4	KK	lower	5.49317	18.51	110	0.168273
2	2	3	KK	MAI	6.30908	3.83	1	3.83
2	2	3	KK	upper	7.31451	15.3	27	0.566667
2	2	3	KK	lower	4.87609	20.03	113	0.177257
2	1	2	KK	MAI	5.66447	3.98	1	3.98
2	1	2	KK	upper	5.42936	10.47	19	0.551053
2	1	2	KK	lower	4.78504	14.13	42	0.336429
2	4	1	KK	MAI	4.89328	2.97	1	2.97
2	4	1	KK	upper	4.45148	8.25	32	0.257812
2	4	1	KK	lower	4.02444	8.98	45	0.199556
3	2	4	KK	MAI	6.197	2.99	1	2.99
3	2	4	KK	upper	7.66877	12.32	29	0.424828
3	2	4	KK	lower	4.4132	18.26	87	0.209885
3	3	3	KK	MAI	6.27801	3.36	1	3.36
3	3	3	KK	upper	6.85414	9.55	18	0.530556
3	3	3	KK	lower	5.75888	21.08	84	0.250952
3	4	2	KK	MAI	4.99599	1.11	1	1.11
3	4	2	KK	upper	4.32082	4.18	20	0.209
3	4	2	KK	lower	3.03852	9.88	82	0.120488
3	1	1	KK	MAI	4.96675	1.22	1	1.22
3	1	1	KK	upper	4.48124	5.73	22	0.260455
3	1	1	KK	lower	4.03867	8.75	56	0.15625

## Sheet: non_destructive measurements
Date	Days	Block	Plot	DVP	Substrate	Internode1	Internode2	Internode3	Internode4	Internode5	Internode6	Internode7	Internode8	Internode9	Internode10	Internode11	Internode12	Internode13	Internode14	Internode15	Internode16	Internode17	Internode18	Internode19	Internode20	Internode21	Internode22	Internode23	Internode24	Internode25	height	Width	#leaves	shoots	length_sideshoot1	length_sideshoot2	length_sideshoot3	length_sideshoot4	length_sideshoot5	length_sideshoot6	length_sideshoot7	length_sideshoot8	length_sideshoot9	length_sideshoot10	length_sideshoot11	length_sideshoot12	length_sideshoot13	length_sideshoot14	length_sideshoot15
06.04.22	35	1	1	4	Peat	2	4	6	6.5	8	10	13	17	22	26	32	37	45	53	59	64.5	70	76	78	79	79.5					80.5	47	20	372	.	36	14	15	17	15	21	22	50	36	39	34	28	19	13
06.04.22	35	1	1	4	Coco	3	4	6	7	8.5	11.5	15	20.5	25	29	35	41	50.5	57	64.5	72.5	78	81.5	83.5	84	85					86	56	20	367	.	40	7	16	21	20	28	32	40	30	37	29	25	20	13
06.04.22	35	2	3	4	Peat	0.5	3.5	5	7	10	12	15.5	19.5	23	27	31	37	42	49	54	63.5	69.5	71.5	73	73.5						74.5	50	20	408	6	36	28	32	19	29	30	30	33	30	33	29	23	19	15
06.04.22	35	2	3	4	Coco	2	0.5	8	10	13	17.5	23	28	34	39	46.5	53.5	60.5	66	71	77.5	81	82.5	83.5							84	60	20	445	4	33	26	23	30	46	46	36	42	35	35	28	23	17	11
06.04.22	35	3	2	4	Peat	2.5	5	6.5	8	9.5	12	15	18	23	28	32	38.5	43.5	49	56	61	67.5	71.5	73	74						75	55	20	376	.	26	26	25	20	32	35	35	34	32	26	28	21	16	11
06.04.22	35	3	2	4	Coco	3	5	6.5	7.5	10	13	15.5	20	23	28.5	34	40.5	47	54	61.5	68	71.5	72.5	73							74	41	18	234	.	20	18	13	15	19	21	20	19	24	18	22	10	9	4
06.04.22	35	1	4	3	Peat	2.5	5	6	10	13	17	21.5	26.5	33	40	46	53	60	63.5	65	65.5										66.5	50	15	234.5	.	30	27	21	18	28	29	24	24	14	11	5	1.5	1	1
06.04.22	35	1	4	3	Coco	2	4	5	9	12	15	19	22	27	33	40	47	51	56.5	61.5	67.5	71	72.5	74							75	44	18	345	.	.	33	24	33	35	35	41	33	36	24	19	15	9	4.5
06.04.22	35	2	2	3	Peat	2	3.5	5	8	12	16	20	25.5	32	38.5	45	52.5	57	59	60											61	39	14	226	.	31	27	16	26	31	26	25	20	11	8	3	1	1
06.04.22	35	2	2	3	Coco	4	5.5	6.5	10	12.5	16	20	25	31.5	37.5	44	52	57.5	63.5	65	66										67	48	15	235	1	19	30	20	23	28	22	23	27	19	13	6	2	1	1
06.04.22	35	3	3	3	Peat	1.5	4	5.5	7.5	11	15	19.5	24.5	29	34	40	47	53	58	60	61										62	58	15	288.5	.	34	37	31	27	29	32	27	25	20	12	9	3	1.5	1
06.04.22	35	3	3	3	Coco	3	4.5	7	10.5	13	17	21	26	32	37	43	49	54	58	61	62	63									64	42	16	302	.	38	40	26	35	31	33	28	23	19	12	8	5	2	1
06.04.22	35	1	2	2	Peat	1	3	4.5	7.5	11	15	20	26	32	39.5	42	45														47	36	12	138.5	.	18	25	18	18	19	16	12	8	2	1	1.5
06.04.22	35	1	2	2	Coco	2	4	5	7.5	9.5	13	18.5	24	31	36	41	45	47	48												49	34	13	133.5	.	12	15	20	19	24	17	16	6	2	1.5	0.5	0.5
06.04.22	35	2	1	2	Peat	2	3	6	7	11	16	21	28	35	40	44	45	46													47	43	12	128	8	18	23	20	19.5	17	13	5.5	2	1	1
06.04.22	35	2	1	2	Coco	0.5	2	3	6	8	12	17	22	28	33.5	36	38														39	38	12	128	.	13.5	23	26	19	13	13	12	5	1.5	1	1
06.04.22	35	3	4	2	Peat	2	5	6	8	10	12.5	17	22	28	34	38	43	47	49												50	38	16	154.5	.	.	26	16	15	20	17	18	15	13	6	3.5	3	1	0.5
06.04.22	35	3	4	2	Coco	2.5	4	5	8	11.5	18.5	24.5	31	38	44	46	47														48	48	13	167	.	23	19	26	20	19	23	17	14	3	2	0.5	0.5
06.04.22	35	1	3	1	Peat	2.5	4.5	7	10.5	14.5	19.5	25	29	30	.																31	27	9	46	.	14	13	6	7.5	3.5	1	0.5	0.5
06.04.22	35	1	3	1	Coco	2	4	5	8	12	16	20	26	32	35	36															37	32	11	82.5	.	18	13.5	11	12	10	9	5	2	1	1
06.04.22	35	2	4	1	Peat	3	5	8.5	11	16	20	27	30	31	.																32	24	9	41	.	12	11	6	6	4	1	0.5	0.5
06.04.22	35	2	4	1	Coco	3	5	7	8.5	10.5	13	18.5	21	22	.																23	17	9	31.5	7	4	7	6	4	2.5	0.5	0.5
06.04.22	35	3	1	1	Peat	3	5	7	10	11.5	13.5	18	23.5	27	28.5																30	20	10	46.5	.	7.5	9	6	9	6.5	4	2	1.5	1
06.04.22	35	3	1	1	Coco	1.5	4.5	5.5	7	8.5	11	14.5	18.5	22.5	25	26															27	20	11	44.5	.	8	9	7	7	4	4	3	1.5	1
13.04.22	42	1	1	4	Peat	2	4	7	8	10	13	18	23	27	32	38	46	53	59	65	71	77	83	88	92	95					98	65	23	459	.	38	17	13	18	17	22	23	60	45	49	47	42	31	18
13.04.22	42	1	1	4	Coco	2	3	5	6	8	11	15	20	25	30	36	41	51	57	65	72	78	84	88	93	95	97	98			100	66	23	403.5	.	44	6	18	22	35	48	33	47	39	34	32	20	13	7
13.04.22	42	2	3	4	Peat	0.5	3	5	6	9	11	14	18	23	27	32	38	43	50	55	60	64	70	74	78	81	83.5	85			87.5	53	22	456.5	6.5	38	32	22	32	33	36	36	37	40	35	29	26	22	17
13.04.22	42	2	3	4	Coco	0.5	4	6	7	10	13	17	23	27	33	39	46	54	60	67	71	77.5	82	87	90	93	95	96			98	58	24	504.5	4.5	33	27	28	32	51	53	38	51	42	44	35	29	17	10
13.04.22	42	3	2	4	Peat	2	5	6	7	8	10	12	15	19	23	28	33	38	44	50	56	62	68	74	77	80	82	84			86	65	22	367	.	26	30	27	21	42	41	42	38	36	27	16	10	5	2
13.04.22	42	3	2	4	Coco	4	5	6	8	10	14	17	24	29	36	42	49	55	63	69	75	80	83.5	87	88	89					91	40	21	311	.	21	22	17	16	23	24	22	23	28	26	30	20	18	11
13.04.22	42	1	4	3	Peat	3	5	6	10	13	17	22	27	33	41	46	54	61	67	73	78	82									85	50	19	307	.	31	33	22	32	35	32	37	26	26	17	10	3	1	1
13.04.22	42	1	4	3	Coco	2	4	5	8	11	14	18	22	28	33	41	46	52	57	62	68	73	77	81	85	86	87				89	56	22	435.5	.	.	34	30	35	41	38	48	39	47	34	26	24	15	12
13.04.22	42	2	2	3	Peat	2	4	6	9	13	17	21	28	34	41	47	55	61	66	72	75	77									79	45	19	294.5	.	34	33	32	37	31	37	30	23	18	12	3	2	1	0.5
13.04.22	42	2	2	3	Coco	3	4	5	9	11	16	19	24	31	38	45	52	58	65	69	74	78	80	81	82						83	53	19	253	.	20	19	23	32	23	25	32	27	21	15	8	3	2	1
13.04.22	42	3	3	3	Peat	4	6	7	11	16	20	25	30	35	42	48	54	60	65	70	72	74	75								77	89	18	383	36	41	38	32	36	39	38	34	28	22	20	9	5	2	1
13.04.22	42	3	3	3	Coco	3	4	7	10	14	17	21	27	33	39	44	50	54	58	62	66	69	72	73							75	48	19	344	.	45	45	28	42	40	36	30	27	16	15	9	6	2	1
13.04.22	42	1	2	2	Peat	3	5	8	10	15	20	26	32	39	45	53	60	65	66	67											69	51	15	248.5	25	34	27	27	31	28	28	22	12	10	2	1	0.5	0.5	0.5
13.04.22	42	1	2	2	Coco	2	4	6	8	10	13	18	25	31	37	42	46	52	57	61	63	64									66	40	18	196.5	.	15	18	26	30	22	22	26	13	9	8	3	2	1	0.5
13.04.22	42	2	1	2	Peat	2	3	5	6	10	15	21	27	35	39	47	52	59	64	65	66										68	39	16	231.5	9	21	26	25	30	27	29	27	18	10	5	2	1	0.5	0.5
13.04.22	42	2	1	2	Coco	2	3	5	8	12	17	22	28	33	38	45	50	55	57	58											60	44	15	203.5	14	32	36	24	20	23	21	16	9	5	1	1	0.5	0.5	0.5
13.04.22	42	3	4	2	Peat	2	4	6	8	10	12	16	22	28	34	38	42	49	55	61	67	69	70	71							73	49	21	247	1	1	34	21	27	26	31	25	27	18	15	9	5	3	2
13.04.22	42	3	4	2	Coco	2	3	4	7	10	14	18	23	30	37	43	49	56	62	65	66										68	51	17	273.5	.	28	29	34	28	29	34	27	29	14	12	5	2	1	0.5
13.04.22	42	1	3	1	Peat	3	4	7	10	14	20	26	33	40	46	49	50														52	34	13	106	.	27	19	16	16	14	5	4	2	1	1	0.5	0.5
13.04.22	42	1	3	1	Coco	2	5	6	8	12	17	21	26	33	38	45	52	55	56												58	35	15	174.5	.	27	26	20	24	19	19	16	13	6	2	1	0.5	0.5	0.5
13.04.22	42	2	4	1	Peat	4	6	10	12	17	21	28	34	39	45	49	50	51													53	29	13	102.5	.	22	18	16	17	14	8	3	2	1	0.5	0.5	0.5
13.04.22	42	2	4	1	Coco	3	5	7	9	11	13	19	25	29	36	39	40														42	28	12	74	16	13	14	13	10	3	2	1	1	0.5	0.5
13.04.22	42	3	1	1	Peat	3	4	7	9	11	13	18	23	29	35	40	43	44													46	33	14	87	.	13	16	14	16	13	8	3	2	1	0.5	0.5
13.04.22	42	3	1	1	Coco	2	5	6	7	11	15	19	24	31	35	41	43	44													46	29	14	88	.	16	16	16	12	12	7	4	2	1	1	0.5	0.5
20.04.22	49	1	1	4	Peat	2	4	7	10	11	14	18	23	27	32	38	46	54	60	66	71	79	85	89	93	96	98				103	82	25	527	.	38	16	16	20	17	23	25	59	48	53	50	45	35	28
20.04.22	49	1	1	4	Coco	2	3	5	6	8	11	14	20	25	29	35	41	51	57	64	72	78	84	88	92	95	98	99	100	101	104	68	24	470.5	.	42	7	17	20	32	35	51	36	51	40	38	33	23	15
20.04.22	49	2	3	4	Peat	0.5	3	4	7	10	12	15	19	23	28	32	38	43	50	55	59	65	71	73	78	81	85	86	88	89	92	54	26	542	6	39	35	24	33	32	36	37	38	40	42	40	33	29	24
20.04.22	49	2	3	4	Coco	2	4	6	9	11	14	18	23	28	34	40	47	54	61	67	72	78	82	87	91	94	97	98	99		103	58	26	563.5	5	35	25	24	30	51	56	41	50	41	47	38	36	26	19
20.04.22	49	3	2	4	Peat	3	5	6	9	12	15	18	23	28	33	38	44	49	56	61	68	73	77	79	81	83	84	86			89	64	23	507.5	0	26	32	35	23	41	45	42	44	40	35	39	31	24	20
20.04.22	49	3	2	4	Coco	4	5	7	8	10	14	16	20	24	29	35	42	49	55	62	70	76	80	84	88	90	92	93	94		97	47	26	359.5	.	27	32	17	26	25	26	27	34	28	35	24	21	13	8
20.04.22	49	1	4	3	Peat	3	5	7	10	13	17	22	27	34	41	46	54	61	67	73	78	84	87	89	91						94	57	22	415.5	.	34	37	28	26	38	37	38	42	34	32	28	17	8	5
20.04.22	49	1	4	3	Coco	3	5	8	11	14	19	22	27	33	40	46	52	57	62	68	73	77	82	85	86	87	89				93	49	23	497.5	.	37	30	36	44	41	51	46	51	37	29	30	19	17	7
20.04.22	49	2	2	3	Peat	2	3	5	8	12	15	20	26	32	39	45	53	59	64	70	73	76	77	79	80						84	63	23	363.5	.	37	35	20	34	40	34	39	34	29	21	18	7	6	4
20.04.22	49	2	2	3	Coco	4	5	6	9	12	15	19	24	32	38	44	52	57	63	69	74	78	81	84	85	86	87				89	56	22	326.5	.	21	31	20	27	35	25	24	34	30	25	18	12	7	6
20.04.22	49	3	3	3	Peat	1	4	6	8	12	16	20	25	30	36	41	48	54	60	65	70	72	75	77	78						82	88	23	424	.	36	44	42	35	39	41	40	37	31	25	22	10	7	4
20.04.22	49	3	3	3	Coco	4	6	8	12	18	22	27	33	39	44	49	54	58	62	65	69	72	74								77	50	20	428.5	.	48	49	29	46	37	46	38	34	31	19	18	13	8	5
20.04.22	49	1	2	2	Peat	3	5	8	11	15	21	26	32	40	44	52	59	64	69	71	74	75									78	56	18	301.5	27	37	31	31	35	31	31	26	17	16	7	5	4	1	1
20.04.22	49	1	2	2	Coco	2	4	6	8	10	13	19	25	32	36	42	48	52	57	61	64	66	68	69							72	47	20	206.5	.	16	17	26	32	27	29	14	13	11	6	5	3	3	2
20.04.22	49	2	1	2	Peat	2	3	6	7	10	16	21	28	35	39	47	52	59	64	68	70	72	73	74							77	51	20	287.5	11	22	29	27	37	29	33	33	22	15	9	7	4	3	2
20.04.22	49	2	1	2	Coco	2	4	6	8	12	17	22	28	33	38	45	49	55	58	61	62	63	64								67	48	21	235.5	15	34	37	26	23	27	24	19	10	8	4	3	2	1	1
20.04.22	49	3	4	2	Peat	2	6	7	9	11	13	18	22	28	34	38	44	51	56	63	68	72	75	76	78	79	81				84	65	23	354.5	.	36	27	21	29	31	37	31	32	27	22	21	15	9	6
20.04.22	49	3	4	2	Coco	2	4	5	7	11	15	17	23	30	37	43	50	56	62	66	69	71	72	73							76	57	20	330.5	.	30	34	38	32	33	40	31	34	19	18	10	4	3	1
20.04.22	49	1	3	1	Peat	3	5	7	10	14	20	26	33	40	45	50	53	56	59	60	61										63	51	18	151	.	33	21	24	23	22	8	7	4	3	2	1	1	1	0.5
20.04.22	49	1	3	1	Coco	1	4	5	8	12	17	20	25	32	37	44	51	56	59	62	64	66	67								69	43	20	239.5	.	34	26	26	29	27	27	21	20	11	6	5	3	2	1
20.04.22	49	2	4	1	Peat	3	5	9	12	16	21	27	33	38	44	49	52	55	57	59	60										62	33	18	152	.	30	24	24	18	19	13	7	5	4	3	2	1	1	0.5
20.04.22	49	2	4	1	Coco	3	4	8	11	14	19	26	30	37	42	45	48	51	52												54	35	17	110	20	13	17	18	14	7	6	5	4	2	2	1	0.5	0.5
20.04.22	49	3	1	1	Peat	3	5	7	10	11	14	18	24	29	35	41	45	47	50	51											53	31	17	137.5	.	16	17	15	24	21	16	11	6	4	3	2	1	0.5	0.5
20.04.22	49	3	1	1	Coco	2	5	6	7	11	15	19	24	30	35	41	45	47	50	51	52										54	34	18	114	.	17	17	18	13	15	10	8	4	4	3	2	1	1	0.5
27.04.22	56	1	1	4	Peat	3	4	5.5	7	9	12	15	20	26	30	36	42	51	57	65	72	78	84	88	92	95	98	100	101		106	61	25	516	.	47	9	19	26	21	33	36	51	36	53	40	37	34	23
27.04.22	56	1	1	4	Coco	.	.	.	.	.	.	.	.	.	.																.	.	.	.		.	.	.	.	.	.	.
27.04.22	56	2	3	4	Peat	0.5	3	4	6	7	9	11	15	19	22	28	31	39	42	50	54	60	65	70	75	78	81	84	85	87	93	65	24	548	6	42	34	24	37	33	36	38	38	38	43	39	34	29	22
27.04.22	56	2	3	4	Coco	2	4	5	6	11	14	18	24	29	34	40	47	54	61	67	72	78	83	87	91	94	97	98	99		104	56	25	570	4	33	27	26	30	51	54	40	51	43	45	39	34	27	21
27.04.22	56	3	2	4	Peat	2	5	6	7	9	11	14	18	22	28	32	38	43	49	56	61	68	73	76	80	82	83	84	86		90	65	25	475	.	29	32	30	22	43	43	44	41	35	40	31	25	19	13
27.04.22	56	3	2	4	Coco	4	5	6	8	10	14	17	21	25	31	36	43	50	56	63	71	76	81	85	89	91	93	95			99	48	24	376	.	22	26	18	17	27	25	25	27	32	29	35	23	21	15
27.04.22	56	1	4	3	Peat	2	4	5	10	13	16	22	27	33	41	46	53	61	67	74	79	84	87	88	89	91	93				96	54	23	424	.	34	35	27	25	35	38	39	43	32	32	27	18	11	7
27.04.22	56	1	4	3	Coco	2	3	5	8	9	10	14	17	21	27	33	40	46	51	56	62	69	73	77	81	84	87	88			94	51	22	488	.	.	35	29	37	42	42	51	42	51	37	29	27	19	16
27.04.22	56	2	2	3	Peat	1	3	4	8	11	15	20	26	32	39	45	53	59	64	70	71	76	77	80	81						85	59	21	401	.	38	36	40	35	39	34	40	36	28	24	19	8	6	5
27.04.22	56	2	2	3	Coco	4	5	7	10	13	16	21	25	32	39	46	53	59	65	71	76	79	84	85	87	88					92	58	21	319	.	27	34	25	27	36	24	29	37	26	21	8	6	5	4
27.04.22	56	3	3	3	Peat	1	4	5	7	8	11	15	19	25	30	36	42	48	55	62	66	72	75	78	79						84	94	21	442	.	36	47	44	34	40	42	47	38	34	25	21	11	7	5
27.04.22	56	3	3	3	Coco	5	7	8	13	16	20	24	27	32	38	44	49	53	57	61	67	68	71	72	74						79	52	23	427	.	48	49	28	45	38	43	40	31	31	18	18	13	7	5
27.04.22	56	1	2	2	Peat	3	4	5	8	10	14	21	25	31	40	44	52	60	65	69	71	73	74	75	77						79	65	19	337	28	41	49	30	35	31	34	28	18	17	8	5	4	3	2
27.04.22	56	1	2	2	Coco	2	4	5	7	10	13	18	22	31	36	41	48	52	57	62	64	67	68	70							73	43	23	247	.	17	16	29	27	33	27	30	15	12	11	7	6	4	4
27.04.22	56	2	1	2	Peat	2	4	5	11	15	21	27	35	39	47	52	59	64	68	70	73	74									77	67	20	227	11	18	28	29	32	32	24	16	10	7	4	4	3	2	2
27.04.22	56	2	1	2	Coco	3	4	5	8	11	16	21	27	32	37	44	49	54	58	61	63	65	67								69	52	23	257.5	.	20	34	41	26	22	27.5	22	21	12	9	5	4	4	3
27.04.22	56	3	4	2	Peat	2	4	5	6	7	10	12	16	21	27	34	38	42	49	54	61	67	70	73	75	78	79	80			84	65	26	368	.	.	38	28	24	29	20	38	31	35	24	22	23	16	10
27.04.22	56	3	4	2	Coco	2	4	7	10	13	17	24	29	37	43	49	55	61	66	68	70	72	73	74							77	55	19	350	.	33	35	38	34	34	40	32	37	20	13	12	5	6	3
27.04.22	56	1	3	1	Peat	2	4	7	10	14	23	25	33	39	45	50	53	56	58	60	61	62									66	53	16	164	.	31	25	20	23	21	10	8	5	4	4	3	3	2	2
27.04.22	56	1	3	1	Coco	3	5	6	8	9	13	17	21	26	32	38	44	51	55	60	62	64	66	67	68						73	48	19	283	.	31	25	27	24	29	26	26	24	22	13	7	7	5	4
27.04.22	56	2	4	1	Peat	4	6	9	12	16	21	27	33	38	44	48	52	55	59	62											65	45	18	171	.	29	24	19	23	21	19	8	6	6	4	4	3	2	1
27.04.22	56	2	4	1	Coco	5	7	8	12	17	22	27	32	38	45	52	56	60	63	65	67	68	70								73	48	20	204	.	35	28	26	28	22	21	13	9	6	4	3	2	2	2
27.04.22	56	3	1	1	Peat	3	5	7	9	11	13	18	23	29	35	41	45	47	49	50	52										56	33	16	161	.	16	18	17	24	25	16	19	7	5	3	3	3	2	2
27.04.22	56	3	1	1	Coco	2	5	6	7	12	16	19	24	31	35	41	45	48	50	52											57	45	17	155	.	18	22	18	23	15	17	12	7	5	4	4	3	2	3
[truncated: 11 more columns]

## Sheet: light interception
block	DVP	plot	fr_abs
1	1	3	0.80488
1	3	4	0.11565
2	4	3	0.07477
2	1	4	0.80709
3	3	3	0.1505
3	2	4	0.52708
1	4	1	0.05495
1	2	2	0.46125
2	2	1	0.45076
2	3	2	0.1039
3	1	1	0.78462
3	4	2	0.07792
